# Supplementary material for: Implementing COVID-19 (SARS-CoV-2) Rapid Diagnostic Tests in Sub-Saharan Africa: A Review
Source: Front Med (Lausanne). 2020 Oct 30;7:557797. doi: 10.3389/fmed.2020.557797 (PMC7662157; doi:10.3389/fmed.2020.557797)
Supplement: Supplementary file 1 [file Data_Sheet_1.xlsx]

## Sheet: COVID-19 RDTs per article
PMID	Title	Authors	Citation	DOI	Column1	antigen/antibody	Testing conditions mentioned (Humidity temperature?)	Multiple tests compared	Multiple test centers	line intesities mentioned	Inter-observer agreement result reading mentioned	Anomalies assessed	Ease-of-use of components and accessories assessed	Proportion of invalid test results mentioned	Any other observation/action made	Stability tested: storage, shipment, “open pouch” stability assessed	Sample stability assessed	Result stability assessed	Specimen equivalence validated	Specimen type validated	Storage temperatur specimen	Downstream NAAT possible	# of covid + specimens	In/outpatients	Disease severity	# of controls	In/outpatients	Disease severity	geographic origin of specimens	POC study	Antigen for antibody detection
32771904	Clinical performance of a rapid test compared to a microplate test to detect total anti SARS-CoV-2 antibodies directed to the spike protein	Abravanel F, MiÃ©douge M, Chapuy-Regaud S, Mansuy JM, Izopet J.	J Clin Virol. 2020 Jun 29;130:104528. doi: 10.1016/j.jcv.2020.104528. Online ahead of print.	10.1016/j.jcv.2020.104528		ANTIBODY	0	0	0	0	0	0	0	0	0	0	0	0	0	serum			69	not indicated	not indicateed + asymtomatic	30	not indicated	not indicated		0	S
32671537	Using Prenatal Blood Samples to Evaluate COVID-19 Rapid Serologic Tests Specificity	Alger J, Cafferata ML, Alvarado T, Ciganda A, Corrales A, Desale H, Drouin A, Fusco D, Garcia J, Gibbons L, Harville E, Lopez W, Lorenzana I, MuÃ±oz-Lara F, Palou E, Retes E, Sierra M, Stella C, Xiong X, Zambrano LI, Buekens P.	Matern Child Health J. 2020 Sep;24(9):1099-1103. doi: 10.1007/s10995-020-02981-9.	10.1007/s10995-020-02981-9		ANTIBODY	0	1	0	0	1	0	0	1	0	0	0	0	0	serum			0	na	na	120	out	na	Argentinia	no	0
32722191	Head-to-Head Accuracy Comparison of Three Commercial COVID-19 IgM/IgG Serology Rapid Tests	Andrey DO, Cohen P, Meyer B, Torriani G, Yerly S, Mazza L, Calame A, Arm-Vernez I, Guessous I, Stringhini S, Roux-Lombard P, Fontao L, Agoritsas T, Stirnemann J, Reny JL, Siegrist CA, Eckerle I, Kaiser L, Vuilleumier N.	J Clin Med. 2020 Jul 24;9(8):E2369. doi: 10.3390/jcm9082369.	10.3390/jcm9082369		ANTIBODY	0	1	0	0	0	0	0	0	0	0	0	0	1	whole blood, plasma			41	in	not indicated	50	not indicated	asymptomatic	Switzerland	0	NTB: S Orinet: ?, Medsan: n+S
32691863	Diagnostic accuracy of Augurix COVID-19 IgG serology rapid test	Andrey DO, Cohen P, Meyer B, Torriani G, Yerly S, Mazza L, Calame A, Arm-Vernez I, Guessous I, Stringhini S, Roux-Lombard P, Fontao L, Agoritsas T, Stirnemann J, Reny JL, Siegrist CA, Eckerle I, Kaiser L, Vuilleumier N; Geneva Centre for Emerging Viral Diseases.	Eur J Clin Invest. 2020 Jul 21:e13357. doi: 10.1111/eci.13357. Online ahead of print.	10.1111/eci.13357		ANTIBODY	0	0	0	0	0	0	0	0	0	0	0	0	1	whole blood, plasma (+- EDTA)			46	in	moderate-critical	45	out	asymptomatic	Switzerland	0	S + N
32785665	Usability and acceptability of home-based self-testing for SARS-CoV-2 antibodies for population surveillance	Atchison C, PristerÃ P, Cooper E, Papageorgiou V, Redd R, Piggin M, Flower B, Fontana G, Satkunarajah S, Ashrafian H, Lawrence-Jones A, Naar L, Chigwende J, Gibbard S, Riley S, Darzi A, Elliott P, Ashby D, Barclay W, Cooke GS, Ward H.	Clin Infect Dis. 2020 Aug 12:ciaa1178. doi: 10.1093/cid/ciaa1178. Online ahead of print.	10.1093/cid/ciaa1178		ANTIBODY	0	1	0	0	1	0	1	1	0	0	0	0	0	finger prick blood			na (14400 asymptomatics)	na	na	na	na	na	UK	1	0
32459191	Diagnostic performance of a SARS-CoV-2 IgG/IgM lateral flow immunochromatography assay in symptomatic patients presenting to the emergency department	Bernasconi L, Oberle M, Gisler V, Ottiger C, Fankhauser H, Schuetz P, Fux CA, Hammerer-Lercher A.	Clin Chem Lab Med. 2020 May 27:/j/cclm.ahead-of-print/cclm-2020-0635/cclm-2020-0635.xml. doi: 10.1515/cclm-2020-0635. Online ahead of print.	10.1515/cclm-2020-0635		ANTIBODY	0	0	0	0	0	0	0	0	0	0	0	0	0	not indicated			67	not indicated	not indicated	172	not indicated	not indicated	Switzerland	0	S + N
32504944	Implementation of rapid SARS-CoV-2 antigenic testing in a laboratory without access to molecular methods: Experiences of a general hospital	Blairon L, Wilmet A, Beukinga I, TrÃ©-Hardy M.	J Clin Virol. 2020 May 30;129:104472. doi: 10.1016/j.jcv.2020.104472. Online ahead of print.	10.1016/j.jcv.2020.104472		ANTIGEN	0	0	0	0	0	0	0	1	0	0	0	0	0	NPS in UTM	not indicated	not indicated	159	not indicated	not indivated	617	not indicated	not indicated	Belgium	0	0
32761124	Evaluation of serological tests for SARS-CoV-2: Implications for serology testing in a low-prevalence setting	Bond K, Nicholson S, Lim SM, Karapanagiotidis T, Williams E, Johnson D, Hoang T, Sia C, Purcell D, Mordant F, Lewin SR, Catton M, Subbarao K, Howden BP, Williamson DA.	J Infect Dis. 2020 Aug 6:jiaa467. doi: 10.1093/infdis/jiaa467. Online ahead of print.	10.1093/infdis/jiaa467		ANTIBODY	room temerature	1	0	0	0	0	0	0	0	0	0	0	0	serum			91	not indicated	mild-severe	92	not indicated	not indicated	Australia	perfomred as would be POC using transfer device	0
32739490	SARS-CoV-2 IGM and IGG rapid serologic test for the diagnosis of COVID-19 in the emergency department	Cancella de Abreu M, Choquet C, Petit H, Bouzid D, Damond F, Marot S, Ferre VM, Burrel S, Boutolleau D, Houdou-Fidouh N, Marcelin AG, Descamps D, Hausfater P.	J Infect. 2020 Jul 30:S0163-4453(20)30513-2. doi: 10.1016/j.jinf.2020.07.032. Online ahead of print.	10.1016/j.jinf.2020.07.032		ANTIBODY	0	0	0	0	0	0	0	0	0	0	0	0	0	not indicated			20	in	not indicated	137	in	not indicated	France	0	0
32492991	Utility of lateral flow tests in SARS-CoV-2 infection monitorization	Candel FJ, ViÃ±uela-Prieto JM, GonzÃ¡lez Del Castillo J, Barreiro GarcÃ­a P, Fragiel Saavedra M, HernÃ¡ndez PÃ­riz A, JimÃ©nez Virumbrales D, Canora Lebrato J, GarcÃ­a de Casasola G, Gil Prieto R, San-RomÃ¡n Montero J, Ortega Anselmi J, Barba MartÃ­n R, Prados Roa F, Marco MartÃ­nez J, Zapatero Gaviria A.	Rev Esp Quimioter. 2020 Jun 4:candel04jun2020. doi: 10.37201/req/052.2020. Online ahead of print.	10.37201/req/052.2020		ANTIBODY	0	0	0	1	0	0	0	0	0	0	0	0	0	whole blood			35	In	mild-severe	5	In and out	not indicated	Spain	0	S
32227490	Performance of VivaDiag COVID-19 IgM/IgG Rapid Test is inadequate for diagnosis of COVID-19 in acute patients referring to emergency room department	Cassaniti I, Novazzi F, Giardina F, Salinaro F, Sachs M, Perlini S, Bruno R, Mojoli F, Baldanti F; Members of the San Matteo Pavia COVID-19 Task Force.	J Med Virol. 2020 Mar 30:10.1002/jmv.25800. doi: 10.1002/jmv.25800. Online ahead of print.	10.1002/jmv.25800		ANTIBODY	0	0	0	0	0	0	0	0	0	0	0	0	0	whole blood, serum			30	out	mild	80	not indicated	not indicated	Italy	0	0
32665420	Evaluation of six commercial mid to high volume antibody and six point of care lateral flow assays for detection of SARS-CoV-2 antibodies	Charlton CL, Kanji JN, Johal K, Bailey A, Plitt SS, MacDonald C, Kunst A, Buss E, Burnes LE, Fonseca K, Berenger BM, Schnabl K, Hu J, Stokes W, Zelyas N, Tipples G.	J Clin Microbiol. 2020 Jul 14:JCM.01361-20. doi: 10.1128/JCM.01361-20. Online ahead of print.	10.1128/JCM.01361-20		ANTIBODY	0	1	0	1	two reaers but not assessed	0	0	0	0	0	0	0	0	serum			28	mostly in and some out	some ICU	50	not indicated	not indicated	Canada	0	1 (see products)
32458479	Diagnostic performance of immunochromatography assay for rapid detection of IgM and IgG in coronavirus disease 2019	Choe JY, Kim JW, Kwon HH, Hong HL, Jung CY, Jeon CH, Park EJ, Kim SK.	J Med Virol. 2020 May 26:10.1002/jmv.26060. doi: 10.1002/jmv.26060. Online ahead of print.	10.1002/jmv.26060		ANTIBODY		0	0	0	0	0	0	0	0	0	0	0	0	serum			70	not indicated	not indicated	79	not indicated	not indicated	Korea	0	S
32647806	Rapid Antibody Testing for SARS-CoV-2 in Asymptomatic and Paucisymptomatic Healthcare Professionals in Hematology and Oncology Units Identifies Undiagnosed Infections	Corradini P, Gobbi G, de Braud F, Rosa J, Rusconi C, Apolone G, Carniti C.	Hemasphere. 2020 Jun 3;4(3):e408. doi: 10.1097/HS9.0000000000000408. eCollection 2020 Jun.	10.1097/HS9.0000000000000408		ANTIBODY	0	0	0	0	0	0	0	0	0	0	0	0	0	whole blood			7	na	asymtomatic &paucisymptomatic	227	na	asymtomatic &paucisymptomatic	Italy	0	0
32675000	Concordance between two rapid diagnostic tests for the detection of antibodies against SARS-CoV-2	de la Iglesia J, FernÃ¡ndez-Villa T, Fegeneda-Grandes JM, GÃ³mez-GarcÃ­a M, Majo GarcÃ­a R, LÃ³pez Sanz S, Mendez da CuÃ±a P, Llaneza GarcÃ­a M, Marcos SÃ¡daba A, FernÃ¡ndez VÃ¡zquez JP.	Semergen. 2020 Jun 17;46:21-5. doi: 10.1016/j.semerg.2020.06.009. Online ahead of print.	10.1016/j.semerg.2020.06.009		ANTIBODY	0	1	0	0	0	0	0	0	0	0	0	0	0	finger prick blood			58	out	not indicated	52	out	not indicated	Spain	1	0
32628628	Comparison of the diagnostic performance with whole blood and plasma of four rapid antibody tests for SARS-CoV-2	Decru B, Van Elslande J, Weemaes M, Houben E, Empsen I, AndrÃ© E, Van Ranst M, Lagrou K, Vermeersch P.	Clin Chem Lab Med. 2020 Jul 6:/j/cclm.ahead-of-print/cclm-2020-0817/cclm-2020-0817.xml. doi: 10.1515/cclm-2020-0817. Online ahead of print.	10.1515/cclm-2020-0817		ANTIBODY	0	1	0	1	1	0	0	0	0	0	0	0	1	whole blood, plasma			26	not indicated	not indicated	39	not indicated	not indicated	Belgium	0	0
32389784	Dynamic profile for the detection of anti-SARS-CoV-2 antibodies using four immunochromatographic assays	Demey B, Daher N, FranÃ§ois C, Lanoix JP, Duverlie G, Castelain S, Brochot E.	J Infect. 2020 May 7:S0163-4453(20)30244-9. doi: 10.1016/j.jinf.2020.04.033. Online ahead of print.	10.1016/j.jinf.2020.04.033		ANTIBODY	0	1	0	0	0	0	0	0	0	0	0	0	0	not indicated			22	IN	not indicated	12	not indicated	not indicated	France	0	0
32632160	An evaluation of COVID-19 serological assays informs future diagnostics and exposure assessment	GeurtsvanKessel CH, Okba NMA, Igloi Z, Bogers S, Embregts CWE, Laksono BM, Leijten L, Rokx C, Rijnders B, Rahamat-Langendoen J, van den Akker JPC, van Kampen JJA, van der Eijk AA, van Binnendijk RS, Haagmans B, Koopmans M.	Nat Commun. 2020 Jul 6;11(1):3436. doi: 10.1038/s41467-020-17317-y.	10.1038/s41467-020-17317-y		ANTIBODY	0	1	0	0	read by two readers, not assessed	0	0	0	0	0	0	0	0	serum, plasma			107	mostly in and some out	mild -sever	147	not indicated	not indicated	The Netherlands	0	1 (see products)
32387968	Clinical evaluation of an immunochromatographic IgM/IgG antibody assay and chest computed tomography for the diagnosis of COVID-19.	Imai K, Tabata S, Ikeda M, Noguchi S, Kitagawa Y, Matuoka M, Miyoshi K, Tarumoto N, Sakai J, Ito T, Maesaki S, Tamura K, Maeda T.	J Clin Virol. 2020			ANTIBODY	0	0	0	0		0	0	0	0	0	0	0	0	serum			112	not indicated	not indicated	not indicated	not indicated		Japan	0	0
32563180	Performance of six SARS-CoV-2 immunoassays in comparison with microneutralisation	JÃ¤Ã¤skelÃ¤inen AJ, Kuivanen S, KekÃ¤lÃ¤inen E, Ahava MJ, Loginov R, Kallio-Kokko H, Vapalahti O, Jarva H, Kurkela S, Lappalainen M.	J Clin Virol. 2020 Aug;129:104512. doi: 10.1016/j.jcv.2020.104512. Epub 2020 Jun 15.	10.1016/j.jcv.2020.104512		ANTIBODY	0	1	0	0	0	0	0	0	prozone effect for Acro Biotech RDT	0	0	0	0	serum			62	not indicated	mild - severe	81	not indicated	not indicated	Finland	0	0
32720704	Clinical validation of an immunochromatographic SARS-Cov-2 IgM/IgG antibody assay with Japanese cohort	Kaneko S, Nukui Y, Arashiro T, Aiso Y, Sugii M, Hadano Y, Nagata K, Taki R, Ueda K, Hanada S, Suzaki S, Harada N, Yamaguchi Y, Nakanishi H, Kurosaki M, Nagasawa M, Izumi N.	J Med Virol. 2020 Jul 28. doi: 10.1002/jmv.26363. Online ahead of print.	10.1002/jmv.26363		ANTIBODY	0	0	0	0	0	0	0	0	0	0	0	0	0	serum			51	in	not indicated	100	not indicated	not indicated	Japan	0	0
32684340	Clinical application of rapid diagnostic test kit for SARS-CoV-2 antibodies into the field of patient care	Ko JH, Joo EJ, Kim SH, Kim YJ, Huh K, Cho SY, Kang CI, Chung DR, Kang ES, Peck KR.	J Microbiol Immunol Infect. 2020 Jul 10:S1684-1182(20)30160-2. doi: 10.1016/j.jmii.2020.07.003. Online ahead of print.	10.1016/j.jmii.2020.07.003		ANTIBODY	0	0	0	1	0	0	0	0	dilution series/ no use of buffer/ not excat volumes of sample (maybe considered flex study)	0	0	0	1	whole blood, plasma, serum			29	in	mild -severe	0	na	na	Korea	0	S
32510168	Clinical performance of different SARS-CoV-2 IgG antibody tests	Kohmer N, Westhaus S, RÃ¼hl C, Ciesek S, Rabenau HF.	J Med Virol. 2020 Jun 8:10.1002/jmv.26145. doi: 10.1002/jmv.26145. Online ahead of print.	10.1002/jmv.26145		ANTIBODY	0	1	0	0	0	0	0	0	0	0	0	0	0	serum, plasma			33	in	moderate-severe	21	not indicated	not indicated	Germany	0	not known
32404480	Evaluation of a rapid diagnostic assay for detection of SARS CoV-2 antigen in nasopharyngeal swab	Lambert-Niclot S, Cuffel A, Le Pape S, Vauloup-Fellous C, Morand-Joubert L, Roque-Afonso AM, Le Goff J, Delaugerre C; AP-HP/Universities/Inserm COVID-19 research collaboration.	J Clin Microbiol. 2020 May 13:JCM.00977-20. doi: 10.1128/JCM.00977-20. Online ahead of print.	10.1128/JCM.00977-20		ANTIGEN	0	0	1	1	0	0	0	0	0	0	0	0	0	NOS	no cooling	yes (same sample as NAAT)	94	not indicated	not indicated	119	not indicated	not indicated	France	0	N
32335168	Dynamics of anti-SARS-Cov-2 IgM and IgG antibodies among COVID-19 patients.	Lee YL, Liao CH, Liu PY, Cheng CY, Chung MY, Liu CE, Chang SY, Hsueh PR.	J Infect. 2020			ANTIBODY	0	0	0	0	0	0	0	0	0	0	0	0	0	serum			14	IN	asymptomatic + symptomatic not indicated	28	not indicated	not indicated	Taiwan	0	0
32104917	Development and clinical application of a rapid IgM-IgG combined antibody test for SARS-CoV-2 infection diagnosis	Li Z, Yi Y, Luo X, Xiong N, Liu Y, Li S, Sun R, Wang Y, Hu B, Chen W, Zhang Y, Wang J, Huang B, Lin Y, Yang J, Cai W, Wang X, Cheng J, Chen Z, Sun K, Pan W, Zhan Z, Chen L, Ye F.	J Med Virol. 2020 Feb 27:10.1002/jmv.25727. doi: 10.1002/jmv.25727. Online ahead of print.	10.1002/jmv.25727		ANTIBODY	0	0	1	0	0	0	0	0	0	0	0	0	1	plasma, fingerprick blood, venous blood			397	not indicated	not indicated	128	not indicated	not indicated	China	1	Spike
32430429	Serology characteristics of SARS-CoV-2 infection since exposure and post symptom onset	Lou B, Li TD, Zheng SF, Su YY, Li ZY, Liu W, Yu F, Ge SX, Zou QD, Yuan Q, Lin S, Hong CM, Yao XY, Zhang XJ, Wu DH, Zhou GL, Hou WH, Li TT, Zhang YL, Zhang SY, Fan J, Zhang J, Xia NS, Chen Y.	Eur Respir J. 2020 May 19:2000763. doi: 10.1183/13993003.00763-2020. Online ahead of print.	10.1183/13993003.00763-2020		ANTIBODY	0	1	0	0	0	0	0	0	0	0	0	0	0	plasma			80	IN	mild-severe	100	not indicated	not indicated	China	0	Spike
32585619	Evaluation of rapid antigen test for detection of SARS-CoV-2 virus	Mak GC, Cheng PK, Lau SS, Wong KK, Lau CS, Lam ET, Chan RC, Tsang DN.	J Clin Virol. 2020 Aug;129:104500. doi: 10.1016/j.jcv.2020.104500. Epub 2020 Jun 8.	10.1016/j.jcv.2020.104500		ANTIGEN	0	0	0	0	0	0	0	0	0	0	0	0	1	throat saliva, nasopharyngeal swab and throat swab, nasopharyngeal aspirate and throat swab, sputum	kept at -70 °C	yes (same sample as NAAT)	152	not indicated	not indicated	13	not indicated	not indicated	Hong Kong	0	0
32574326	Development and Potential Usefulness of the COVID-19 Ag Respi-Strip Diagnostic Assay in a Pandemic Context	Mertens P, De Vos N, Martiny D, Jassoy C, Mirazimi A, Cuypers L, Van den Wijngaert S, Monteil V, Melin P, Stoffels K, Yin N, Mileto D, Delaunoy S, Magein H, Lagrou K, Bouzet J, Serrano G, Wautier M, Leclipteux T, Van Ranst M, Vandenberg O; LHUB-ULB SARS-CoV-2 Working Diagnostic Group.	Front Med (Lausanne). 2020 May 8;7:225. doi: 10.3389/fmed.2020.00225. eCollection 2020.	10.3389/fmed.2020.00225		ANTIGEN	0	0	1	1	1	0	1	1	0	0	0	0	1	NPS [flocked swab + UTM 3mL (or 1mL of Amies) (Copan, Brescia, Italy)], 4 NPA (diluted with 3mL of viral transport medium composed of veal infusion broth (Difco, Becton Dickinson, Sparks, MD, USA) supplemented with bovine albumin [Sigma Aldrich, St Louis, MO, USA)] (15) and 2 Broncho-Alveolar Lavage (BAL)	kept at 4°C	yes (same sample as NAAT)	132	not indicated	not indicated	196	not indicated	not indicated	Belgium	0	N
32403010	Evaluation of two automated and three rapid lateral flow immunoassays for the detection of anti-SARS-CoV-2 antibodies	Montesinos I, Gruson D, Kabamba B, Dahma H, Van den Wijngaert S, Reza S, Carbone V, Vandenberg O, Gulbis B, Wolff F, Rodriguez-Villalobos H.	J Clin Virol. 2020 May 5;128:104413. doi: 10.1016/j.jcv.2020.104413. Online ahead of print.	10.1016/j.jcv.2020.104413		ANTIBODY	0	1	0	1	0	0	0	0	0	0	0	0	0	serum			128	not indicated	not indicated	72	not indicated	not indicated	Belgium	0	0
32593133	Assessment of SARS-CoV-2 serological tests for the diagnosis of COVID-19 through the evaluation of three immunoassays: Two automated immunoassays (Euroimmun and Abbott) and one rapid lateral flow immunoassay (NG Biotech)	Nicol T, Lefeuvre C, Serri O, Pivert A, Joubaud F, DubÃ©e V, Kouatchet A, Ducancelle A, Lunel-Fabiani F, Le Guillou-Guillemette H.	J Clin Virol. 2020 Aug;129:104511. doi: 10.1016/j.jcv.2020.104511. Epub 2020 Jun 15.	10.1016/j.jcv.2020.104511		ANTIBODY	0	1	0	0	0	0	0	0	0	0	0	0	0	serum			82	probably IN	not indicated	147	probably IN	not indicated	France	0	N
32501411	SARS-CoV-2 infection serology: a useful tool to overcome lockdown?	Nuccetelli M, Pieri M, Grelli S, Ciotti M, Miano R, Andreoni M, Bernardini S.	Version 2. Cell Death Discov. 2020 May 26;6:38. doi: 10.1038/s41420-020-0275-2. eCollection 2020.	10.1038/s41420-020-0275-2		ANTIBODY	0	1	0	0	0	0	0	0	0	0	0	0	0	serum			43	IN	not indicated	40	IN	not indicated	Italy	0	1 (see products)
32502646	Comparison of diagnostic accuracies of rapid serological tests and ELISA to molecular diagnostics in patients with suspected coronavirus disease 2019 presenting to the hospital	Ong DSY, de Man SJ, Lindeboom FA, Koeleman JGM.	Clin Microbiol Infect. 2020 Jun 2:S1198-743X(20)30305-0. doi: 10.1016/j.cmi.2020.05.028. Online ahead of print.	10.1016/j.cmi.2020.05.028		ANTIBODY	0	1	0	0	0	0	0	0	0	0	0	0	0	serum, plasma			99	not indicated	not indicated	179	not indicated	not indicated	The Netherlands	0	0
32504945	Alltest rapid lateral flow immunoassays is reliable in diagnosing SARS-CoV-2 infection from 14 days after symptom onset: A prospective single-center study	PÃ©rez-GarcÃ­a F, PÃ©rez-Tanoira R, Romanyk J, Arroyo T, GÃ³mez-Herruz P, Cuadros-GonzÃ¡lez J.	J Clin Virol. 2020 May 27;129:104473. doi: 10.1016/j.jcv.2020.104473. Online ahead of print.	10.1016/j.jcv.2020.104473		ANTIBODY	0	0	0	0	0	0	0	0	0	0	0	0	0	serum			90	in and emergency	minld-severe	161	in	minld-severe	Spain	0	0
32710669	Validation and performance comparison of three SARS-CoV-2 antibody assays	Paiva KJ, Grisson RD, Chan PA, Huard RC, Caliendo AM, Lonks JR, King E, Tang EW, Pytel-Parenteau DL, Nam GH, Yakirevich E, Lu S.	J Med Virol. 2020 Jul 25. doi: 10.1002/jmv.26341. Online ahead of print.	10.1002/jmv.26341		ANTIBODY	0	1	0	0	0	0	0	0	0	0	0	0	0	serum			71	not indicated	not indicated	1178	not indicated	not indicated	USA		1 (see products)
32710669	Point-of-care serological assays for delayed SARS-CoV-2 case identification among health-care workers in the UK: a prospective multicentre cohort study	Pallett SJC, Rayment M, Patel A, Fitzgerald-Smith SAM, Denny SJ, Charani E, Mai AL, Gilmour KC, Hatcher J, Scott C, Randell P, Mughal N, Jones R, Moore LSP, Davies GW.	Lancet Respir Med. 2020 Jul 24:S2213-2600(20)30315-5. doi: 10.1016/S2213-2600(20)30315-5. Online ahead of print.	10.1016/S2213-2600(20)30315-5		ANTIBODY	0	1	0	1	0	0	0	1	0	0	0	1	0	serum			70	out	mild	100	out	not indicated	UK	0	0
32497809	Evaluation of novel antigen-based rapid detection test for the diagnosis of SARS-CoV-2 in respiratory samples	Porte L, Legarraga P, Vollrath V, Aguilera X, Munita JM, Araos R, Pizarro G, Vial P, Iruretagoyena M, Dittrich S, Weitzel T.	Int J Infect Dis. 2020 Jun 1:S1201-9712(20)30405-7. doi: 10.1016/j.ijid.2020.05.098. Online ahead of print.	10.1016/j.ijid.2020.05.098		ANTIGEN	0	0	0	0	0	0	0	0	0	0	0	0	0	NPS and OPS in UTM	kept at 4°C	yes (same sample as NAAT)	82			45			Chile	0	N
32485618	Low performance of rapid antigen detection test as frontline testing for COVID-19 diagnosis	Scohy A, Anantharajah A, BodÃ©us M, Kabamba-Mukadi B, Verroken A, Rodriguez-Villalobos H.	J Clin Virol. 2020 May 21;129:104455. doi: 10.1016/j.jcv.2020.104455. Online ahead of print.	10.1016/j.jcv.2020.104455		ANTIGEN	0	0	0	0	0	0	0	0	0	0	0	0	0	NPS	not indicated	yes (same sample as NAAT)	106	not indicated	not indicated	42	not indicated	not indicated	Belgium	0	N
32659710	Comparison of commercial lateral flow immunoassays and ELISA for SARS-CoV-2 antibody detection	Serrano MM, RodrÃ­guez DN, Palop NT, Arenas RO, CÃ³rdoba MM, MochÃ³n MDO, Cardona CG.	J Clin Virol. 2020 Aug;129:104529. doi: 10.1016/j.jcv.2020.104529. Epub 2020 Jun 29.	10.1016/j.jcv.2020.104529		ANTIBODY	0	1	0	0	0	0	0	0	0	0	0	0	0	serum			109	not indicated	asymtomatic, mild, severe, critcal	83	not indicated	not indicated	Spain	0	0
32766111	High incidence of false-positive results of IgG antibody against SARS-CoV-2 with rapid immunochromatographic antibody test due to human common cold coronavirus infection	Shibata S, Ishiguro T, Kobayashi Y, Koike M, Numano T, Shimizu Y, Takayanagi N.	Respir Med Case Rep. 2020 Jul 25;31:101180. doi: 10.1016/j.rmcr.2020.101180. eCollection 2020.	10.1016/j.rmcr.2020.101180		ANTIBODY	0	0	0	0	0	0	0	0	0	0	0	0	0	serum			24	not indicated	not indicated	15	not indicated	not indicated	Japan	0	0
32360743	Lower detection rates of SARS-COV2 antibodies in cancer patients vs healthcare workers after symptomatic COVID-19.	Solodky ML, Galvez C, Russias B, Detourbet P, N'Guyen-Bonin V, Herr AL, Zrounba P, Blay JY.	Ann Oncol. 2020			ANTIBODY	0	0	0	0	0	0	0	0	0	0	0	0	0	finger prick blood			18	na	na	311	na	na	France	1	0
32335175	Reliability and usefulness of a rapid IgM-IgG antibody test for the diagnosis of SARS-CoV-2 infection: a preliminary report.	Spicuzza L, Montineri A, Manuele R, Crimi C, Pistorio MP, Campisi R, Vancheri C, Crimi N.	J Infect. 2020			ANTIBODY	0	0	0	0	0	0	0	0	0	0	0	0	0	blood			23	IN	suspected - severe	14	not indicated	asymptomatic-suspected	Italy	0	0
32467977	Challenges of community point-of-care antibody testing for COVID-19 herd-immunity in Japan	Takita M, Matsumura T, Yamamoto K, Yamashita E, Hosoda K, Hamaki T, Kusumi E.	QJM. 2020 May 28:hcaa182. doi: 10.1093/qjmed/hcaa182. Online ahead of print.	10.1093/qjmed/hcaa182		ANTIBODY	0	0	1	0	0	0	0	0	0	0	0	0	0	not indicated			12	na	asymptomatic + symptomatic not indicated	190	na	na	Japan	0	0
32598303	Evaluation of eleven rapid tests for detection of antibodies against SARS-CoV-2	TollÃ¥nes MC, Bakken Kran AM, Abildsnes E, Jenum PA, Breivik AC, Sandberg S.	Clin Chem Lab Med. 2020 Jun 29:/j/cclm.ahead-of-print/cclm-2020-0628/cclm-2020-0628.xml. doi: 10.1515/cclm-2020-0628. Online ahead of print.	10.1515/cclm-2020-0628		ANTIBODY	0	1	0	0	0	1	1	1	0	0	0	0	0	whole blood			43	in and emergency	not indicated	26	emergency	0	Norway	0	0
32473021	Performance of SARS-CoV-2 antibody assays in different stages of the infection: Comparison of commercial ELISA and rapid tests	Traugott M, Aberle SW, Aberle JH, Griebler H, Karolyi M, Pawelka E, Puchhammer-StÃ¶ckl E, Zoufaly A, Weseslindtner L.	J Infect Dis. 2020 May 30:jiaa305. doi: 10.1093/infdis/jiaa305. Online ahead of print.	10.1093/infdis/jiaa305		ANTIBODY	0	1	0	1	0	0	0	1	0	0	0	0	0	serum, plasma			77	not indicated	not indicated	100	not indicated	not indicated	Austria	0	0
32504735	Detection of SARS-CoV-2 antibodies using commercial assays and seroconversion patterns in hospitalized patients	Tuaillon E, BollorÃ© K, Pisoni A, Debiesse S, Renault C, Marie S, Groc S, Niels C, Pansu N, Dupuy AM, Morquin D, Foulongne V, Bourdin A, Le Moing V, Van de Perre P.	J Infect. 2020 Jun 3:S0163-4453(20)30376-5. doi: 10.1016/j.jinf.2020.05.077. Online ahead of print.	10.1016/j.jinf.2020.05.077		ANTIBODY	0	1	0	1	0	0	0	1	0	0	0	0	0	plasma			not indicated	in	not indicated	not indicated	not indicated	not indicated	France	0	0
32473953	Diagnostic performance of seven rapid IgG/IgM antibody tests and the Euroimmun IgA/IgG ELISA in COVID-19 patients	Van Elslande J, Houben E, Depypere M, Brackenier A, Desmet S, AndrÃ© E, Van Ranst M, Lagrou K, Vermeersch P.	Clin Microbiol Infect. 2020 May 28:S1198-743X(20)30300-1. doi: 10.1016/j.cmi.2020.05.023. Online ahead of print.	10.1016/j.cmi.2020.05.023		ANTIBODY	0	1	0	0	0	0	0	0	0	0	0	0	0	serum			94	not indicated	suspected	103	not indicated	not indicated	Belgium	0	0
32553841	Four point-of-care lateral flow immunoassays for diagnosis of COVID-19 and for assessing dynamics of antibody responses to SARS-CoV-2	Wu JL, Tseng WP, Lin CH, Lee TF, Chung MY, Huang CH, Chen SY, Hsueh PR, Chen SC.	J Infect. 2020 Jun 15:S0163-4453(20)30404-7. doi: 10.1016/j.jinf.2020.06.023. Online ahead of print.	10.1016/j.jinf.2020.06.023		ANTIBODY	0	1	0	0	0	0	0	0	0	0	0	0	0	serum			16	out	not indicated	58	in	not indicated	Taiwan	0	1 (see products)

## Sheet: COVID-19 Ag RDTs by product
Product name	Brand	Testing conditions (Humidity temperature?)	Multiple tests compared	Multiple test centers	line intesities	Inter-observer agreement result reading	Anomalies assessed	Ease-of-use of components and accessories	Proportion of invalid test results	Any other observation/action made	Stability tested: storage, shipment, “open pouch” stability	Sample stability	Result stability	Specimen equivalence validated	Specimen type	Storage temperatur specimen	Downstream NAAT possible	# of covid + specimens	In/outpatients	Disease severity	# of controls	In/outpatients	Disease severity	geographic origin of specimens	PMID	Title	Authors	Citation	DOI	Column1	Column2	Column3	Column4	Column5	Column6	Column7
COVID-19 Ag Respi-Strip CORIS	BioConcept®, Gembloux, Belgium	0	0	0	0	0	0	0	1	0	0	0	0	0	NPS in UTM	not indicated	not indicated	159	not indicated	not indivated	617	not indicated	not indicated	Belgium	32504944	Implementation of rapid SARS-CoV-2 antigenic testing in a laboratory without access to molecular methods: Experiences of a general hospital	Blairon L, Wilmet A, Beukinga I, TrÃ©-Hardy M.	J Clin Virol. 2020 May 30;129:104472. doi: 10.1016/j.jcv.2020.104472. Online ahead of print.	10.1016/j.jcv.2020.104472
COVID-19 Ag Respi-Strip CORIS	BioConcept®, Gembloux, Belgium	0	0	1	1	0	0	0	1	0	0	0	0	0	NOS	no cooling	yes (same sample as NAAT)	94	not indicated	not indicated	119	not indicated	not indicated	France	32404480	Evaluation of a rapid diagnostic assay for detection of SARS CoV-2 antigen in nasopharyngeal swab	Lambert-Niclot S, Cuffel A, Le Pape S, Vauloup-Fellous C, Morand-Joubert L, Roque-Afonso AM, Le Goff J, Delaugerre C; AP-HP/Universities/Inserm COVID-19 research collaboration.	J Clin Microbiol. 2020 May 13:JCM.00977-20. doi: 10.1128/JCM.00977-20. Online ahead of print.	10.1128/JCM.00977-20
COVID-19 Ag Respi-Strip CORIS	BioConcept®, Gembloux, Belgium	0	0	1	1	1	0	1	1	0	0	0	0	1	NPS [flocked swab + UTM 3mL (or 1mL of Amies) (Copan, Brescia, Italy)], 4 NPA (diluted with 3mL of viral transport medium composed of veal infusion broth (Difco, Becton Dickinson, Sparks, MD, USA) supplemented with bovine albumin [Sigma Aldrich, St Louis, MO, USA)] (15) and 2 Broncho-Alveolar Lavage (BAL)	kept at 4°C	yes (same sample as NAAT)	132	not indicated	not indicated	196	not indicated	not indicated	Belgium	32574326	Development and Potential Usefulness of the COVID-19 Ag Respi-Strip Diagnostic Assay in a Pandemic Context	Mertens P, De Vos N, Martiny D, Jassoy C, Mirazimi A, Cuypers L, Van den Wijngaert S, Monteil V, Melin P, Stoffels K, Yin N, Mileto D, Delaunoy S, Magein H, Lagrou K, Bouzet J, Serrano G, Wautier M, Leclipteux T, Van Ranst M, Vandenberg O; LHUB-ULB SARS-CoV-2 Working Diagnostic Group.	Front Med (Lausanne). 2020 May 8;7:225. doi: 10.3389/fmed.2020.00225. eCollection 2020.	10.3389/fmed.2020.00225
COVID-19 Ag Respi-Strip CORIS	BioConcept®, Gembloux, Belgium	0	0	0	0	0	0	0	0	0	0	0	0	0	NPS	not indicated	yes (same sample as NAAT)	106	not indicated	not indicated	42	not indicated	not indicated	Belgium	32485618	Low performance of rapid antigen detection test as frontline testing for COVID-19 diagnosis	Scohy A, Anantharajah A, BodÃ©us M, Kabamba-Mukadi B, Verroken A, Rodriguez-Villalobos H.	J Clin Virol. 2020 May 21;129:104455. doi: 10.1016/j.jcv.2020.104455. Online ahead of print.	10.1016/j.jcv.2020.104455
2019-Novel Coronavirus (2019-nCoV) Antigen Rapid Test Kit (FIA)	Bioeasy Biotechnology Co., Shenzhen, China	0	0	0	0	0	0	0	0	0	0	0	0	0	NPS and OPS in UTM	kept at 4°C	yes (same sample as NAAT)	82			45			Chile	32497809	Evaluation of novel antigen-based rapid detection test for the diagnosis of SARS-CoV-2 in respiratory samples	Porte L, Legarraga P, Vollrath V, Aguilera X, Munita JM, Araos R, Pizarro G, Vial P, Iruretagoyena M, Dittrich S, Weitzel T.	Int J Infect Dis. 2020 Jun 1:S1201-9712(20)30405-7. doi: 10.1016/j.ijid.2020.05.098. Online ahead of print.	10.1016/j.ijid.2020.05.098
IN HOUSE	IN HOUSE	0	0	0	1	0	0	0	1	0	0	0	0	0	saliva	not indicated	yes (same sample as NAAT)	28	IN	not indicated	91	IN	not indicated	Italy	32579988	Rapid Salivary Test suitable for a mass screening program to detect SARS-CoV-2: A diagnostic accuracy study	Azzi L, Baj A, Alberio T, Lualdi M, Veronesi G, Carcano G, Ageno W, Gambarini C, Maffioli L, Saverio SD, Gasperina DD, Genoni AP, Premi E, Donati S, Azzolini C, Grandi AM, Dentali F, Tangianu F, Sessa F, Maurino V, Tettamanti L, Siracusa C, Vigezzi A, Monti E, Iori V, Iovino D, Ietto G; ASST dei Sette Laghi Rapid Salivary Test Nurse staff Research Group, Grossi PA, Tagliabue A, Fasano M.	J Infect. 2020 Sep;81(3):e75-e78. doi: 10.1016/j.jinf.2020.06.042. Epub 2020 Jun 21.	10.1016/j.jinf.2020.06.042
BIOCREDIT COVID-19 Ag test.		0	0	0	0	0	0	0	0	0	0	0	0	1	throat saliva, nasopharyngeal swab and throat swab, nasopharyngeal aspirate and throat swab, sputum	kept at -70 °C	yes (same sample as NAAT)	152	not indicated	not indicated	13	not indicated	not indicated	Hong Kong	32585619	Evaluation of rapid antigen test for detection of SARS-CoV-2 virus	Mak GC, Cheng PK, Lau SS, Wong KK, Lau CS, Lam ET, Chan RC, Tsang DN.	J Clin Virol. 2020 Aug;129:104500. doi: 10.1016/j.jcv.2020.104500. Epub 2020 Jun 8.	10.1016/j.jcv.2020.104500

## Sheet: COVID-19 Ab RDTs by product 
Product name	Brand	Testing conditions (Humidity temperature?)	Multiple tests compared	Multiple test centers	line intesities	Inter-observer agreement result reading	Anomalies assessed	Ease-of-use of components and accessories	Proportion of invalid test results	Any other observation/action made	Stability tested: storage, shipment, “open pouch” stability	Sample stability	Result stability	Specimen equivalence validated	Specimen type	# of covid + specimens	In/outpatients	Disease severity	# of controls	In/outpatients	Disease severity	geographic origin of specimens	continent	Antigen	PMID	Authors	Citation	DOI	Column1	Column2	Column3	Column4	Column5	Column6	Column7
2019-nCoV IgG/IgM Antibody Rapid Test Kit	Beijing Diagreat Biotechnologies Co., Ltd, Beijing, China	0	0	0	0	0	0	0	0	0	0	0	0	0	serum	69	not indicated	not indicateed + asymtomatic	30	not indicated	not indicated			s	32771904	Abravanel F, MiÃ©douge M, Chapuy-Regaud S, Mansuy JM, Izopet J.	J Clin Virol. 2020 Jun 29;130:104528. doi: 10.1016/j.jcv.2020.104528. Online ahead of print.	10.1016/j.jcv.2020.104528
COVID-19 IgG/IgM Rapid Test Kit	Nantong Egens Biotechnology Co. Ltd., Nantong, China	0	1	0	0	1	0	0	1	0	0	0	0	0	serum	0	na	na	120	out	na	Argentinia	South America	0	32671537	Alger J, Cafferata ML, Alvarado T, Ciganda A, Corrales A, Desale H, Drouin A, Fusco D, Garcia J, Gibbons L, Harville E, Lopez W, Lorenzana I, MuÃ±oz-Lara F, Palou E, Retes E, Sierra M, Stella C, Xiong X, Zambrano LI, Buekens P.	Matern Child Health J. 2020 Sep;24(9):1099-1103. doi: 10.1007/s10995-020-02981-9.	10.1007/s10995-020-02981-9
Hightop COVID-19 IgM/IgG Ab Rapid Test Kit	Qingdao Hantang Biological Technology Co., Ltd., Qingdao, China	0	1	0	0	1	0	0	1	0	0	0	0	0	serum	0	na	na	120	out	na	Argentinia	South America	0	32671537	Alger J, Cafferata ML, Alvarado T, Ciganda A, Corrales A, Desale H, Drouin A, Fusco D, Garcia J, Gibbons L, Harville E, Lopez W, Lorenzana I, MuÃ±oz-Lara F, Palou E, Retes E, Sierra M, Stella C, Xiong X, Zambrano LI, Buekens P.	Matern Child Health J. 2020 Sep;24(9):1099-1103. doi: 10.1007/s10995-020-02981-9.	10.1007/s10995-020-02981-9
Standard Q COVID-19 IgM/IgG Duo Test	SD BioSensor, Gyeonggi‐do, Korea	0	1	0	0	1	0	0	1	0	0	0	0	0	serum	0	na	na	120	out	na	Argentinia	South America	0	32671537	Alger J, Cafferata ML, Alvarado T, Ciganda A, Corrales A, Desale H, Drouin A, Fusco D, Garcia J, Gibbons L, Harville E, Lopez W, Lorenzana I, MuÃ±oz-Lara F, Palou E, Retes E, Sierra M, Stella C, Xiong X, Zambrano LI, Buekens P.	Matern Child Health J. 2020 Sep;24(9):1099-1103. doi: 10.1007/s10995-020-02981-9.	10.1007/s10995-020-02981-9
COVID-19 IgG/IgM Rapid Test Cassette	Zheijang Orient Gene Biotech, Huzhou, China	0	1	0	0	1	0	0	1	0	0	0	0	0	serum	0	na	na	120	out	na	Argentinia	South America	0	32671537	Alger J, Cafferata ML, Alvarado T, Ciganda A, Corrales A, Desale H, Drouin A, Fusco D, Garcia J, Gibbons L, Harville E, Lopez W, Lorenzana I, MuÃ±oz-Lara F, Palou E, Retes E, Sierra M, Stella C, Xiong X, Zambrano LI, Buekens P.	Matern Child Health J. 2020 Sep;24(9):1099-1103. doi: 10.1007/s10995-020-02981-9.	10.1007/s10995-020-02981-9
	MEDsan GmbH, Biological Health Solutions, Hamburg, Germany	0	1	0	0	0	0	0	0	0	0	0	0	1	whole blood, plasma	41	in	not indicated	50	not indicated	asymptomatic	Switzerland	Europe	S + N	32722191	Andrey DO, Cohen P, Meyer B, Torriani G, Yerly S, Mazza L, Calame A, Arm-Vernez I, Guessous I, Stringhini S, Roux-Lombard P, Fontao L, Agoritsas T, Stirnemann J, Reny JL, Siegrist CA, Eckerle I, Kaiser L, Vuilleumier N.	J Clin Med. 2020 Jul 24;9(8):E2369. doi: 10.3390/jcm9082369.	10.3390/jcm9082369
COVID-19 IgG/IgM Rapid Test Cassette	Zheijang Orient Gene Biotech, Huzhou, China	0	1	0	0	0	0	0	0	0	0	0	0	1	whole blood, plasma	41	in	not indicated	50	not indicated	asymptomatic	Switzerland	Europe	not known	32722191	Andrey DO, Cohen P, Meyer B, Torriani G, Yerly S, Mazza L, Calame A, Arm-Vernez I, Guessous I, Stringhini S, Roux-Lombard P, Fontao L, Agoritsas T, Stirnemann J, Reny JL, Siegrist CA, Eckerle I, Kaiser L, Vuilleumier N.	J Clin Med. 2020 Jul 24;9(8):E2369. doi: 10.3390/jcm9082369.	10.3390/jcm9082369
NTBIO Diagnostics		0	1	0	0	0	0	0	0	0	0	0	0	1	whole blood, plasma	41	in	not indicated	50	not indicated	asymptomatic	Switzerland	Europe	S	32722191	Andrey DO, Cohen P, Meyer B, Torriani G, Yerly S, Mazza L, Calame A, Arm-Vernez I, Guessous I, Stringhini S, Roux-Lombard P, Fontao L, Agoritsas T, Stirnemann J, Reny JL, Siegrist CA, Eckerle I, Kaiser L, Vuilleumier N.	J Clin Med. 2020 Jul 24;9(8):E2369. doi: 10.3390/jcm9082369.	10.3390/jcm9082369
	Augurix; GaDia, Switzerland	0	0	0	0	0	0	0	0	0	0	0	0	1 (including EDTA)	whole blood	46	in	indicated	45	out	asymptomatic	Switzerland	Europe	S + N	32691863	Andrey DO, Cohen P, Meyer B, Torriani G, Yerly S, Mazza L, Calame A, Arm-Vernez I, Guessous I, Stringhini S, Roux-Lombard P, Fontao L, Agoritsas T, Stirnemann J, Reny JL, Siegrist CA, Eckerle I, Kaiser L, Vuilleumier N; Geneva Centre for Emerging Viral Diseases.	Eur J Clin Invest. 2020 Jul 21:e13357. doi: 10.1111/eci.13357. Online ahead of print.	10.1111/eci.13357
Wondfo SARS-CoV-2 Antibody Test	Wondfo, Guangzhou, China	0	1	0	0	1	0	1	1	0	0	0	0	0	finger prick blood	na (14400 asymptomatics)	na	na	na	na	na	UK	Europe	0	32785665	Atchison C, PristerÃ P, Cooper E, Papageorgiou V, Redd R, Piggin M, Flower B, Fontana G, Satkunarajah S, Ashrafian H, Lawrence-Jones A, Naar L, Chigwende J, Gibbard S, Riley S, Darzi A, Elliott P, Ashby D, Barclay W, Cooke GS, Ward H.	Clin Infect Dis. 2020 Aug 12:ciaa1178. doi: 10.1093/cid/ciaa1178. Online ahead of print.	10.1093/cid/ciaa1178
COVID-19 IgG/IgM Rapid Test Cassette	Zheijang Orient Gene Biotech, Huzhou, China	0	1	0	0	1	0	1	1	0	0	0	0	0	finger prick blood	na (14400 asymptomatics)	na	na	na	na	na	UK	Europe	0	32785665	Atchison C, PristerÃ P, Cooper E, Papageorgiou V, Redd R, Piggin M, Flower B, Fontana G, Satkunarajah S, Ashrafian H, Lawrence-Jones A, Naar L, Chigwende J, Gibbard S, Riley S, Darzi A, Elliott P, Ashby D, Barclay W, Cooke GS, Ward H.	Clin Infect Dis. 2020 Aug 12:ciaa1178. doi: 10.1093/cid/ciaa1178. Online ahead of print.	10.1093/cid/ciaa1178
SARS-CoV-2 IgM/IgG	Maccura Biotechnology, Chengdu, China	0	0	0	0	0	0	0	0	0	0	0	0	0	not indicated	67	not indicated	not indicated	172	not indicated	not indicated	Switzerland	Europe	S + N	32459191	Bernasconi L, Oberle M, Gisler V, Ottiger C, Fankhauser H, Schuetz P, Fux CA, Hammerer-Lercher A.	Clin Chem Lab Med. 2020 May 27:/j/cclm.ahead-of-print/cclm-2020-0635/cclm-2020-0635.xml. doi: 10.1515/cclm-2020-0635. Online ahead of print.	10.1515/cclm-2020-0635
2019-nCoV IgG/IgM Rapid Test Cassette	ALLTEST, Hangzhou, China	room temerature	1	0	0	0	0	0	0	0	0	0	0	0	serum	91	not indicated	indicated	92	not indicated	not indicated	Australia	Australia	N	32761124	Bond K, Nicholson S, Lim SM, Karapanagiotidis T, Williams E, Johnson D, Hoang T, Sia C, Purcell D, Mordant F, Lewin SR, Catton M, Subbarao K, Howden BP, Williamson DA.	J Infect Dis. 2020 Aug 6:jiaa467. doi: 10.1093/infdis/jiaa467. Online ahead of print.	10.1093/infdis/jiaa467
OnSite Covid-19 IgG/IgM Rapid Test	CTK Biotech, Inc, USA	room temerature	1	0	0	0	0	0	0	0	0	0	0	0	serum	91	not indicated	indicated	92	not indicated	not indicated	Australia	Australia	0	32761124	Bond K, Nicholson S, Lim SM, Karapanagiotidis T, Williams E, Johnson D, Hoang T, Sia C, Purcell D, Mordant F, Lewin SR, Catton M, Subbarao K, Howden BP, Williamson DA.	J Infect Dis. 2020 Aug 6:jiaa467. doi: 10.1093/infdis/jiaa467. Online ahead of print.	10.1093/infdis/jiaa467
Hightop SARS-CoV-2 IgM/IgG Antibody Rapid Test	Qingdao Hantang Biological Technology Co., Ltd., Qingdao, China	room temerature	1	0	0	0	0	0	0	0	0	0	0	0	serum	91	not indicated	indicated	92	not indicated	not indicated	Australia	Australia	0	32761124	Bond K, Nicholson S, Lim SM, Karapanagiotidis T, Williams E, Johnson D, Hoang T, Sia C, Purcell D, Mordant F, Lewin SR, Catton M, Subbarao K, Howden BP, Williamson DA.	J Infect Dis. 2020 Aug 6:jiaa467. doi: 10.1093/infdis/jiaa467. Online ahead of print.	10.1093/infdis/jiaa467
VivaDiag COVID-19 IgM/IgG Rapid Test	VivaChek Biotech, Hangzhou, China	room temerature	1	0	0	0	0	0	0	0	0	0	0	0	serum	91	not indicated	indicated	92	not indicated	not indicated	Australia	Australia	0	32761124	Bond K, Nicholson S, Lim SM, Karapanagiotidis T, Williams E, Johnson D, Hoang T, Sia C, Purcell D, Mordant F, Lewin SR, Catton M, Subbarao K, Howden BP, Williamson DA.	J Infect Dis. 2020 Aug 6:jiaa467. doi: 10.1093/infdis/jiaa467. Online ahead of print.	10.1093/infdis/jiaa467
Wondfo SARS-CoV-2 Antibody Test	Wondfo, Guangzhou, China	room temerature	1	0	0	0	0	0	0	0	0	0	0	0	serum	91	not indicated	indicated	92	not indicated	not indicated	Australia	Australia	0	32761124	Bond K, Nicholson S, Lim SM, Karapanagiotidis T, Williams E, Johnson D, Hoang T, Sia C, Purcell D, Mordant F, Lewin SR, Catton M, Subbarao K, Howden BP, Williamson DA.	J Infect Dis. 2020 Aug 6:jiaa467. doi: 10.1093/infdis/jiaa467. Online ahead of print.	10.1093/infdis/jiaa467
SGTi-flex COVID-19 IgM/IgG	Sugentech, republic of Korea	0	0	0	0	0	0	0	0	0	0	0	0	0	not indicated	20	in	not indicated	137	in	not indicated	France	Europe	0	32739490	Cancella de Abreu M, Choquet C, Petit H, Bouzid D, Damond F, Marot S, Ferre VM, Burrel S, Boutolleau D, Houdou-Fidouh N, Marcelin AG, Descamps D, Hausfater P.	J Infect. 2020 Jul 30:S0163-4453(20)30513-2. doi: 10.1016/j.jinf.2020.07.032. Online ahead of print.	10.1016/j.jinf.2020.07.032
anti-SARS-CoV-2 lateral flow qualitative immunochromatographic rapid test	Autobio Diagnostics Co., Zhengzhou, China	0	0	0	1	0	0	0	0	0	0	0	0	0	whole blood	35	In	indicated	5	In and out	not indicated	Spain	Europe	s	32492991	Candel FJ, ViÃ±uela-Prieto JM, GonzÃ¡lez Del Castillo J, Barreiro GarcÃ­a P, Fragiel Saavedra M, HernÃ¡ndez PÃ­riz A, JimÃ©nez Virumbrales D, Canora Lebrato J, GarcÃ­a de Casasola G, Gil Prieto R, San-RomÃ¡n Montero J, Ortega Anselmi J, Barba MartÃ­n R, Prados Roa F, Marco MartÃ­nez J, Zapatero Gaviria A.	Rev Esp Quimioter. 2020 Jun 4:candel04jun2020. doi: 10.37201/req/052.2020. Online ahead of print.	10.37201/req/052.2020
VivaDiag COVID-19 IgM/IgG Rapid Test	VivaChek Biotech, Hangzhou, China	0	0	0	0	0	0	0	0	0	0	0	0	0	serum, whole blood	30	out	indicated	80	not indicated	not indicated	Italy	Europe	0	32227490	Cassaniti I, Novazzi F, Giardina F, Salinaro F, Sachs M, Perlini S, Bruno R, Mojoli F, Baldanti F; Members of the San Matteo Pavia COVID-19 Task Force.	J Med Virol. 2020 Mar 30:10.1002/jmv.25800. doi: 10.1002/jmv.25800. Online ahead of print.	10.1002/jmv.25800
2019-nCoV IgG/IgM Antibody Detection Kit	Biolidics, Singapore	0	1	0	1	two reaers but not assessed	0	0	0	0	0	0	0	0	serum	28	mostly in and some out	some ICU	50	not indicated	not indicated	Canada	North America	not known	32665420	Charlton CL, Kanji JN, Johal K, Bailey A, Plitt SS, MacDonald C, Kunst A, Buss E, Burnes LE, Fonseca K, Berenger BM, Schnabl K, Hu J, Stokes W, Zelyas N, Tipples G.	J Clin Microbiol. 2020 Jul 14:JCM.01361-20. doi: 10.1128/JCM.01361-20. Online ahead of print.	10.1128/JCM.01361-20
Rapid Response	BTNX; BTNX Markham, Ont, Canada	0	1	0	1	two reaers but not assessed	0	0	0	0	0	0	0	0	serum	28	mostly in and some out	some ICU	50	not indicated	not indicated	Canada	North America	not known	32665420	Charlton CL, Kanji JN, Johal K, Bailey A, Plitt SS, MacDonald C, Kunst A, Buss E, Burnes LE, Fonseca K, Berenger BM, Schnabl K, Hu J, Stokes W, Zelyas N, Tipples G.	J Clin Microbiol. 2020 Jul 14:JCM.01361-20. doi: 10.1128/JCM.01361-20. Online ahead of print.	10.1128/JCM.01361-20
SARS-CoV-2 IgG/IgM Ab Test Kit	Deep Blue; Anhui Deep Blue Medical Technology Co., Ltd., Anhui, China	0	1	0	1	two reaers but not assessed	0	0	0	0	0	0	0	0	serum	28	mostly in and some out	some ICU	50	not indicated	not indicated	Canada	North America	not known	32665420	Charlton CL, Kanji JN, Johal K, Bailey A, Plitt SS, MacDonald C, Kunst A, Buss E, Burnes LE, Fonseca K, Berenger BM, Schnabl K, Hu J, Stokes W, Zelyas N, Tipples G.	J Clin Microbiol. 2020 Jul 14:JCM.01361-20. doi: 10.1128/JCM.01361-20. Online ahead of print.	10.1128/JCM.01361-20
One Step Test for Novel Coronavirus	Geitein; Geitein Biotech Inc. Nanjing, China	0	1	0	1	two reaers but not assessed	0	0	0	0	0	0	0	0	serum	28	mostly in and some out	some ICU	50	not indicated	not indicated	Canada	North America	S + N	32665420	Charlton CL, Kanji JN, Johal K, Bailey A, Plitt SS, MacDonald C, Kunst A, Buss E, Burnes LE, Fonseca K, Berenger BM, Schnabl K, Hu J, Stokes W, Zelyas N, Tipples G.	J Clin Microbiol. 2020 Jul 14:JCM.01361-20. doi: 10.1128/JCM.01361-20. Online ahead of print.	10.1128/JCM.01361-20
Novel Coronavirus IgG/IgM Test Kit	Genrui; Genrui Biotech Inc., Shenzhen, China	0	1	0	1	two reaers but not assessed	0	0	0	0	0	0	0	0	serum	28	mostly in and some out	some ICU	50	not indicated	not indicated	Canada	North America	not known	32665420	Charlton CL, Kanji JN, Johal K, Bailey A, Plitt SS, MacDonald C, Kunst A, Buss E, Burnes LE, Fonseca K, Berenger BM, Schnabl K, Hu J, Stokes W, Zelyas N, Tipples G.	J Clin Microbiol. 2020 Jul 14:JCM.01361-20. doi: 10.1128/JCM.01361-20. Online ahead of print.	10.1128/JCM.01361-20
2019-nCoV Ab test	Innovita; Innovita Biological Technology Co. Ltd., Qian'an, Hebei, China	0	1	0	1	two reaers but not assessed	0	0	0	0	0	0	0	0	serum	28	mostly in and some out	some ICU	50	not indicated	not indicated	Canada	North America	not known	32665420	Charlton CL, Kanji JN, Johal K, Bailey A, Plitt SS, MacDonald C, Kunst A, Buss E, Burnes LE, Fonseca K, Berenger BM, Schnabl K, Hu J, Stokes W, Zelyas N, Tipples G.	J Clin Microbiol. 2020 Jul 14:JCM.01361-20. doi: 10.1128/JCM.01361-20. Online ahead of print.	10.1128/JCM.01361-20
COVID‐19 IgG/IgM Rapid Gold	PCL Inc., Seoul, Korea		0	0	0	0	0	0	0	0	0	0	0	0	serum	70	not indicated	not indicated	79	not indicated	not indicated	Korea	Asia	S	32458479	Choe JY, Kim JW, Kwon HH, Hong HL, Jung CY, Jeon CH, Park EJ, Kim SK.	J Med Virol. 2020 May 26:10.1002/jmv.26060. doi: 10.1002/jmv.26060. Online ahead of print.	10.1002/jmv.26060
COVID-19 IgG/IgM Rapid Test	Prima Lab SA, Balerna, Switzerland	0	0	0	0	0	0	0	0	0	0	0	0	0	whole blood	7	na	asymtomatic &paucisymptomatic	227	na	asymtomatic &paucisymptomatic	Italy	Europe	0	32647806	Corradini P, Gobbi G, de Braud F, Rosa J, Rusconi C, Apolone G, Carniti C.	Hemasphere. 2020 Jun 3;4(3):e408. doi: 10.1097/HS9.0000000000000408. eCollection 2020 Jun.	10.1097/HS9.0000000000000408
2019-nCoV IgG/IgM Rapid Test Cassette	ALLTEST, Hangzhou, China	0	1	0	0	0	0	0	0	0	0	0	0	0	finger prick blood	58	out	not indicated	52	out	not indicated	Spain	Europe	0	32675000	de la Iglesia J, FernÃ¡ndez-Villa T, Fegeneda-Grandes JM, GÃ³mez-GarcÃ­a M, Majo GarcÃ­a R, LÃ³pez Sanz S, Mendez da CuÃ±a P, Llaneza GarcÃ­a M, Marcos SÃ¡daba A, FernÃ¡ndez VÃ¡zquez JP.	Semergen. 2020 Jun 17;46:21-5. doi: 10.1016/j.semerg.2020.06.009. Online ahead of print.	10.1016/j.semerg.2020.06.009
Wondfo SARS-CoV-2 Antibody Test	Wondfo, Guangzhou, China	0	1	0	0	0	0	0	0	0	0	0	0	0	finger prick blood	58	out	not indicated	52	out	not indicated	Spain	Europe	0	32675000	de la Iglesia J, FernÃ¡ndez-Villa T, Fegeneda-Grandes JM, GÃ³mez-GarcÃ­a M, Majo GarcÃ­a R, LÃ³pez Sanz S, Mendez da CuÃ±a P, Llaneza GarcÃ­a M, Marcos SÃ¡daba A, FernÃ¡ndez VÃ¡zquez JP.	Semergen. 2020 Jun 17;46:21-5. doi: 10.1016/j.semerg.2020.06.009. Online ahead of print.	10.1016/j.semerg.2020.06.009
COVID-19 IgM/IgG Antibody Rapid Test Kit	Multi-G, Antwerp, Belgium	0	1	0	1	1		0	0	0	0	0	0	1	whole blood, plasma	26	not indicated	not indicated	39	not indicated	not indicated	Belgium	Europe	0	32628628	Decru B, Van Elslande J, Weemaes M, Houben E, Empsen I, AndrÃ© E, Van Ranst M, Lagrou K, Vermeersch P.	Clin Chem Lab Med. 2020 Jul 6:/j/cclm.ahead-of-print/cclm-2020-0817/cclm-2020-0817.xml. doi: 10.1515/cclm-2020-0817. Online ahead of print.	10.1515/cclm-2020-0817
COVID-19 IgG Antibody Rapid Test Kit	Multi-G, Antwerp, Belgium	0	1	0	1	1		0	0	0	0	0	0	1	whole blood, plasma	26	not indicated	not indicated	39	not indicated	not indicated	Belgium	Europe	0	32628628	Decru B, Van Elslande J, Weemaes M, Houben E, Empsen I, AndrÃ© E, Van Ranst M, Lagrou K, Vermeersch P.	Clin Chem Lab Med. 2020 Jul 6:/j/cclm.ahead-of-print/cclm-2020-0817/cclm-2020-0817.xml. doi: 10.1515/cclm-2020-0817. Online ahead of print.	10.1515/cclm-2020-0817
Covid-19 IgG/IgM Rapid Test Cassette	SureScreen Diagnostics, UK	0	1	0	1	1		0	0	0	0	0	0	1	whole blood, plasma	26	not indicated	not indicated	39	not indicated	not indicated	Belgium	Europe	0	32628628	Decru B, Van Elslande J, Weemaes M, Houben E, Empsen I, AndrÃ© E, Van Ranst M, Lagrou K, Vermeersch P.	Clin Chem Lab Med. 2020 Jul 6:/j/cclm.ahead-of-print/cclm-2020-0817/cclm-2020-0817.xml. doi: 10.1515/cclm-2020-0817. Online ahead of print.	10.1515/cclm-2020-0817
COVID-19 IgG/IgM Rapid Test Cassette	Zheijang Orient Gene Biotech, Huzhou, China	0	1	0	1	1		0	0	0	0	0	0	1	whole blood, plasma	26	not indicated	not indicated	39	not indicated	not indicated	Belgium	Europe	0	32628628	Decru B, Van Elslande J, Weemaes M, Houben E, Empsen I, AndrÃ© E, Van Ranst M, Lagrou K, Vermeersch P.	Clin Chem Lab Med. 2020 Jul 6:/j/cclm.ahead-of-print/cclm-2020-0817/cclm-2020-0817.xml. doi: 10.1515/cclm-2020-0817. Online ahead of print.	10.1515/cclm-2020-0817
anti-SARS-CoV-2 lateral flow qualitative immunochromatographic rapid test	Autobio Diagnostics Co., Zhengzhou, China	0	1	0	0	0	0	0	0	0	0	0	0	0	not indicated	22	IN	not indicated	12	not indicated	not indicated	France	Europe	0	32389784	Demey B, Daher N, FranÃ§ois C, Lanoix JP, Duverlie G, Castelain S, Brochot E.	J Infect. 2020 May 7:S0163-4453(20)30244-9. doi: 10.1016/j.jinf.2020.04.033. Online ahead of print.	10.1016/j.jinf.2020.04.033
2019-nCoV IgG/IgM Antibody Detection Kit	Biolidics, Singapore	0	1	0	0	0	0	0	0	0	0	0	0	0	not indicated	22	IN	not indicated	12	not indicated	not indicated	France	Europe	0	32389784	Demey B, Daher N, FranÃ§ois C, Lanoix JP, Duverlie G, Castelain S, Brochot E.	J Infect. 2020 May 7:S0163-4453(20)30244-9. doi: 10.1016/j.jinf.2020.04.033. Online ahead of print.	10.1016/j.jinf.2020.04.033
2019-nCoV IgM/IgG Diagnostic Test Kit	Chongqing iSIA BIO-Technology Co., Chong qing, China	0	1	0	0	0	0	0	0	0	0	0	0	0	not indicated	22	IN	not indicated	12	not indicated	not indicated	France	Europe	0	32389784	Demey B, Daher N, FranÃ§ois C, Lanoix JP, Duverlie G, Castelain S, Brochot E.	J Infect. 2020 May 7:S0163-4453(20)30244-9. doi: 10.1016/j.jinf.2020.04.033. Online ahead of print.	10.1016/j.jinf.2020.04.033
SARS-CoV-2 IgG/IgM Rapid Qualitative Test	Xiamen Biotime Biotechnology Co., Fujian, China	0	1	0	0	0	0	0	0	0	0	0	0	0	not indicated	22	IN	not indicated	12	not indicated	not indicated	France	Europe	0	32389784	Demey B, Daher N, FranÃ§ois C, Lanoix JP, Duverlie G, Castelain S, Brochot E.	J Infect. 2020 May 7:S0163-4453(20)30244-9. doi: 10.1016/j.jinf.2020.04.033. Online ahead of print.	10.1016/j.jinf.2020.04.033
Cellex qSARS IgG/IgM Rapid Test	Cellex, Inc., NC, USA	0	1	0	0	read by two readers, not assessed	0	0	0	0	0	0	0	0	serum, plasma	107	mostly in and some out	indicated	147	not indicated	not indicated	The Netherlands	Europe	S + N	32632160	GeurtsvanKessel CH, Okba NMA, Igloi Z, Bogers S, Embregts CWE, Laksono BM, Leijten L, Rokx C, Rijnders B, Rahamat-Langendoen J, van den Akker JPC, van Kampen JJA, van der Eijk AA, van Binnendijk RS, Haagmans B, Koopmans M.	Nat Commun. 2020 Jul 6;11(1):3436. doi: 10.1038/s41467-020-17317-y.	10.1038/s41467-020-17317-y
Rapid SARS -CoV-2 Antibody (IgM/IgG) Test	InTec	0	1	0	0	read by two readers, not assessed	0	0	0	0	0	0	0	0	serum, plasma	107	mostly in and some out	indicated	147	not indicated	not indicated	The Netherlands	Europe	N	32632160	GeurtsvanKessel CH, Okba NMA, Igloi Z, Bogers S, Embregts CWE, Laksono BM, Leijten L, Rokx C, Rijnders B, Rahamat-Langendoen J, van den Akker JPC, van Kampen JJA, van der Eijk AA, van Binnendijk RS, Haagmans B, Koopmans M.	Nat Commun. 2020 Jul 6;11(1):3436. doi: 10.1038/s41467-020-17317-y.	10.1038/s41467-020-17317-y
COVID-19 IgG/IgM Rapid Test Cassette	Zheijang Orient Gene Biotech, Huzhou, China	0	1	0	0	read by two readers, not assessed	0	0	0	0	0	0	0	0	serum, plasma	107	mostly in and some out	indicated	147	not indicated	not indicated	The Netherlands	Europe	S + N	32632160	GeurtsvanKessel CH, Okba NMA, Igloi Z, Bogers S, Embregts CWE, Laksono BM, Leijten L, Rokx C, Rijnders B, Rahamat-Langendoen J, van den Akker JPC, van Kampen JJA, van der Eijk AA, van Binnendijk RS, Haagmans B, Koopmans M.	Nat Commun. 2020 Jul 6;11(1):3436. doi: 10.1038/s41467-020-17317-y.	10.1038/s41467-020-17317-y
One Step Novel Coronavirus (COVID-19) IgM/IgG Antibody Test	Artron Laboratories Inc., Burnaby, Canada	0	0	0	0		0	0	0	0	0	0	0	0	serum	112	not indicated	not indicated	not indicated	not indicated		Japan	Asia	0	32387968	Imai K, Tabata S, Ikeda M, Noguchi S, Kitagawa Y, Matuoka M, Miyoshi K, Tarumoto N, Sakai J, Ito T, Maesaki S, Tamura K, Maeda T.	J Clin Virol. 2020
COVID-19 Rapid POC	Acro Biotech, Rancho Cucamonga, USA	0	1	0	0	0	0	0	0	prozone effect for Acro Biotech RDT	0	0	0	0	serum	62	not indicated	indicated	81	not indicated	not indicated	Finland	Europe	0	32563180	JÃ¤Ã¤skelÃ¤inen AJ, Kuivanen S, KekÃ¤lÃ¤inen E, Ahava MJ, Loginov R, Kallio-Kokko H, Vapalahti O, Jarva H, Kurkela S, Lappalainen M.	J Clin Virol. 2020 Aug;129:104512. doi: 10.1016/j.jcv.2020.104512. Epub 2020 Jun 15.	10.1016/j.jcv.2020.104512
SARS-CoV-2 IgG/IgM Rapid Qualitative Test	Xiamen Biotime Biotechnology Co., Fujian, China	0	1	0	0	0	0	0	0	prozone effect for Acro Biotech RDT	0	0	0	0	serum	62	not indicated	indicated	81	not indicated	not indicated	Finland	Europe	0	32563180	JÃ¤Ã¤skelÃ¤inen AJ, Kuivanen S, KekÃ¤lÃ¤inen E, Ahava MJ, Loginov R, Kallio-Kokko H, Vapalahti O, Jarva H, Kurkela S, Lappalainen M.	J Clin Virol. 2020 Aug;129:104512. doi: 10.1016/j.jcv.2020.104512. Epub 2020 Jun 15.	10.1016/j.jcv.2020.104512
2019-nCoV Ab Test Cassette (Colloidal Gold)	Innovita; Innovita Biological Technology Co. Ltd., Qian'an, Hebei, China	0	0	0	0	0	0	0	0	0	0	0	0	0	serum	51	in	not indicated	100	not indicated	not indicated	Japan	Asia	0	32720704	Kaneko S, Nukui Y, Arashiro T, Aiso Y, Sugii M, Hadano Y, Nagata K, Taki R, Ueda K, Hanada S, Suzaki S, Harada N, Yamaguchi Y, Nakanishi H, Kurosaki M, Nagasawa M, Izumi N.	J Med Virol. 2020 Jul 28. doi: 10.1002/jmv.26363. Online ahead of print.	10.1002/jmv.26363
	Wells Bio Inc., Seoul, Korea	0	0	0	1	0	0	0	0	dilution series/ no use of buffer/ not excat volumes of sample (maybe considered flex study)	0	0	0	1	whole blood, plasma, serum	29	in	indicated	0	na	na	Korea	Asia	S	32684340	Ko JH, Joo EJ, Kim SH, Kim YJ, Huh K, Cho SY, Kang CI, Chung DR, Kang ES, Peck KR.	J Microbiol Immunol Infect. 2020 Jul 10:S1684-1182(20)30160-2. doi: 10.1016/j.jmii.2020.07.003. Online ahead of print.	10.1016/j.jmii.2020.07.003
FaStep COVID-19 IgG/IgM Rapid Test Device (= Dia Sure = EcoTest?)	Assure Tech. Hangzhou Co., Ltd, Hangzhou, China	0	1	0	0	0	0	0	0	0	0	0	0	0	serum, plasma	33	in	indicated	21	not indicated	not indicated	Germany	Europe	not known	32510168	Kohmer N, Westhaus S, RÃ¼hl C, Ciesek S, Rabenau HF.	J Med Virol. 2020 Jun 8:10.1002/jmv.26145. doi: 10.1002/jmv.26145. Online ahead of print.	10.1002/jmv.26145
2019-nCoV IgG/IgM Rapid Test Cassette	ALLTEST, Hangzhou, China	0	0	0	0	0	0	0	0	0	0	0	0	0	serum	14	IN	asymptomatic + symptomatic not indicated	28	not indicated	not indicated	Taiwan	Asia	0	32335168	Lee YL, Liao CH, Liu PY, Cheng CY, Chung MY, Liu CE, Chang SY, Hsueh PR.	J Infect. 2020
SARS‐CoV‐2 rapid IgG‐IgM combined antibody test kit	Jiangsu Medomics Medical Technologies, Nanjing, China	0	0	1	0		0	0	0	0	0	0	0	1	plasma, finger prick blood, whole blood	397	not indicated	not indicated	128	not indicated	not indicated	China	Asia	S	32104917	Li Z, Yi Y, Luo X, Xiong N, Liu Y, Li S, Sun R, Wang Y, Hu B, Chen W, Zhang Y, Wang J, Huang B, Lin Y, Yang J, Cai W, Wang X, Cheng J, Chen Z, Sun K, Pan W, Zhan Z, Chen L, Ye F.	J Med Virol. 2020 Feb 27:10.1002/jmv.25727. doi: 10.1002/jmv.25727. Online ahead of print.	10.1002/jmv.25727
2019-nCoV IgG/IgM Antibody Rapid Test Kit	Beijing Diagreat Biotechnologies Co., Ltd, Beijing, China	0	1	0	0	0	0	0	0	0	0	0	0	0	plasma	80	IN	indicated	100	not indicated	not indicated	China	Asia	S	32430429	Lou B, Li TD, Zheng SF, Su YY, Li ZY, Liu W, Yu F, Ge SX, Zou QD, Yuan Q, Lin S, Hong CM, Yao XY, Zhang XJ, Wu DH, Zhou GL, Hou WH, Li TT, Zhang YL, Zhang SY, Fan J, Zhang J, Xia NS, Chen Y.	Eur Respir J. 2020 May 19:2000763. doi: 10.1183/13993003.00763-2020. Online ahead of print.	10.1183/13993003.00763-2020
Novel Coronavirus (2019-n-CoV) antibody IgG/IgM assay (colloidal gold)	Avioq, Bio-Tech, Shandong, China	0	1	0	1	0	0	0	0	0	0	0	0	0	serum	128	not indicated	not indicated	72	not indicated	not indicated	Belgium	Europe	0	32403010	Montesinos I, Gruson D, Kabamba B, Dahma H, Van den Wijngaert S, Reza S, Carbone V, Vandenberg O, Gulbis B, Wolff F, Rodriguez-Villalobos H.	J Clin Virol. 2020 May 5;128:104413. doi: 10.1016/j.jcv.2020.104413. Online ahead of print.	10.1016/j.jcv.2020.104413
2019-n-CoV IgG/IgM rapid test cassette	LabOn Time, Bio Marketing Diagnostics, or Akiva, Israel	0	1	0	1	0	0	0	0	0	0	0	0	0	serum	128	not indicated	not indicated	72	not indicated	not indicated	Belgium	Europe	0	32403010	Montesinos I, Gruson D, Kabamba B, Dahma H, Van den Wijngaert S, Reza S, Carbone V, Vandenberg O, Gulbis B, Wolff F, Rodriguez-Villalobos H.	J Clin Virol. 2020 May 5;128:104413. doi: 10.1016/j.jcv.2020.104413. Online ahead of print.	10.1016/j.jcv.2020.104413
QuickZen COVID-19 IgM/IgG Kit	ZenTech, Angleur, Belgium	0	1	0	1	0	0	0	0	0	0	0	0	0	serum	128	not indicated	not indicated	72	not indicated	not indicated	Belgium	Europe	0	32403010	Montesinos I, Gruson D, Kabamba B, Dahma H, Van den Wijngaert S, Reza S, Carbone V, Vandenberg O, Gulbis B, Wolff F, Rodriguez-Villalobos H.	J Clin Virol. 2020 May 5;128:104413. doi: 10.1016/j.jcv.2020.104413. Online ahead of print.	10.1016/j.jcv.2020.104413
NG-Test® IgG-IgM COVID-19	NG Biotech Laboratoires, Guipry-Messac, France	0	1	0	0	0	0	0	0	0	0	0	0	0	serum	82	probably IN	not indicated	147	probably IN	not indicated	France	Europe	N	32593133	Nicol T, Lefeuvre C, Serri O, Pivert A, Joubaud F, DubÃ©e V, Kouatchet A, Ducancelle A, Lunel-Fabiani F, Le Guillou-Guillemette H.	J Clin Virol. 2020 Aug;129:104511. doi: 10.1016/j.jcv.2020.104511. Epub 2020 Jun 15.	10.1016/j.jcv.2020.104511
2019-nCoV IgG/IgM Rapid Test Cassette	ALLTEST, Hangzhou, China	0	1	0	0	0	0	0	0	0	0	0	0	0	serum	43	IN	not indicated	40	IN	not indicated	Italy	Europe	N	32501411	Nuccetelli M, Pieri M, Grelli S, Ciotti M, Miano R, Andreoni M, Bernardini S.	Version 2. Cell Death Discov. 2020 May 26;6:38. doi: 10.1038/s41420-020-0275-2. eCollection 2020.	10.1038/s41420-020-0275-2
Cellex qSARS IgG/IgM Rapid Test	Cellex, Inc., NC, USA	0	1	0	0	0	0	0	0	0	0	0	0	0	serum	43	IN	not indicated	40	IN	not indicated	Italy	Europe	S + N	32501411	Nuccetelli M, Pieri M, Grelli S, Ciotti M, Miano R, Andreoni M, Bernardini S.	Version 2. Cell Death Discov. 2020 May 26;6:38. doi: 10.1038/s41420-020-0275-2. eCollection 2020.	10.1038/s41420-020-0275-2
2019-nCoV IgG/IgM Antibody Rapid Test Kit	Beijing Diagreat Biotechnologies Co., Ltd, Beijing, China	0	1	0	0	0	0	0	0	0	0	0	0	0	serum, plasma	99	not indicated	not indicated	179	not indicated	not indicated	The Netherlands	Europe	0	32502646	Ong DSY, de Man SJ, Lindeboom FA, Koeleman JGM.	Clin Microbiol Infect. 2020 Jun 2:S1198-743X(20)30305-0. doi: 10.1016/j.cmi.2020.05.028. Online ahead of print.	10.1016/j.cmi.2020.05.028
Cellex qSARS IgG/IgM Rapid Test	Cellex, Inc., NC, USA	0	1	0	0	0	0	0	0	0	0	0	0	0	serum, plasma	99	not indicated	not indicated	179	not indicated	not indicated	The Netherlands	Europe	0	32502646	Ong DSY, de Man SJ, Lindeboom FA, Koeleman JGM.	Clin Microbiol Infect. 2020 Jun 2:S1198-743X(20)30305-0. doi: 10.1016/j.cmi.2020.05.028. Online ahead of print.	10.1016/j.cmi.2020.05.028
2019-nCOV IgG/IgM antibody test	Dynamiker, Tianjin, China	0	1	0	0	0	0	0	0	0	0	0	0	0	serum, plasma	99	not indicated	not indicated	179	not indicated	not indicated	The Netherlands	Europe	0	32502646	Ong DSY, de Man SJ, Lindeboom FA, Koeleman JGM.	Clin Microbiol Infect. 2020 Jun 2:S1198-743X(20)30305-0. doi: 10.1016/j.cmi.2020.05.028. Online ahead of print.	10.1016/j.cmi.2020.05.028
2019-nCoV IgG/IgM Test Cassette	Prometheus Bio, Hangzhou, China	0	1	0	0	0	0	0	0	0	0	0	0	0	serum, plasma	99	not indicated	not indicated	179	not indicated	not indicated	The Netherlands	Europe	0	32502646	Ong DSY, de Man SJ, Lindeboom FA, Koeleman JGM.	Clin Microbiol Infect. 2020 Jun 2:S1198-743X(20)30305-0. doi: 10.1016/j.cmi.2020.05.028. Online ahead of print.	10.1016/j.cmi.2020.05.028
2019-nCoV IgG/IgM Combo Test Card	Xiamen Boson Biotech Co.,Ltd, Xiamen, China	0	1	0	0	0	0	0	0	0	0	0	0	0	serum, plasma	99	not indicated	not indicated	179	not indicated	not indicated	The Netherlands	Europe	0	32502646	Ong DSY, de Man SJ, Lindeboom FA, Koeleman JGM.	Clin Microbiol Infect. 2020 Jun 2:S1198-743X(20)30305-0. doi: 10.1016/j.cmi.2020.05.028. Online ahead of print.	10.1016/j.cmi.2020.05.028
COVID-19 IgG/IgM Rapid Test Cassette	Zheijang Orient Gene Biotech, Huzhou, China	0	1	0	0	0	0	0	0	0	0	0	0	0	serum, plasma	99	not indicated	not indicated	179	not indicated	not indicated	The Netherlands	Europe	0	32502646	Ong DSY, de Man SJ, Lindeboom FA, Koeleman JGM.	Clin Microbiol Infect. 2020 Jun 2:S1198-743X(20)30305-0. doi: 10.1016/j.cmi.2020.05.028. Online ahead of print.	10.1016/j.cmi.2020.05.028
Standard Q COVID-19 IgM/IgG Duo Test	SD BioSensor, Gyeonggi‐do, Korea	0	1	0	0	0	0	0	0	0	0	0	0	0	serum	71	not indicated	not indicated	1178	not indicated	not indicated	USA	North America	not known	32710669	Paiva KJ, Grisson RD, Chan PA, Huard RC, Caliendo AM, Lonks JR, King E, Tang EW, Pytel-Parenteau DL, Nam GH, Yakirevich E, Lu S.	J Med Virol. 2020 Jul 25. doi: 10.1002/jmv.26341. Online ahead of print.	10.1002/jmv.26341
Wondfo SARS-CoV-2 Antibody Test	Wondfo, Guangzhou, China	0	1	0	0	0	0	0	0	0	0	0	0	0	serum	71	not indicated	not indicated	1178	not indicated	not indicated	USA	North America	S	32710669	Paiva KJ, Grisson RD, Chan PA, Huard RC, Caliendo AM, Lonks JR, King E, Tang EW, Pytel-Parenteau DL, Nam GH, Yakirevich E, Lu S.	J Med Virol. 2020 Jul 25. doi: 10.1002/jmv.26341. Online ahead of print.	10.1002/jmv.26341
OnSite Covid-19 IgG/IgM Rapid Test	CTK Biotech, Inc, USA	0	1	0	1	0	0	0	1	0	0	0	1	0	serum	70	out	indicated	100	out	not indicated	UK	Europe	0	32710669	Pallett SJC, Rayment M, Patel A, Fitzgerald-Smith SAM, Denny SJ, Charani E, Mai AL, Gilmour KC, Hatcher J, Scott C, Randell P, Mughal N, Jones R, Moore LSP, Davies GW.	Lancet Respir Med. 2020 Jul 24:S2213-2600(20)30315-5. doi: 10.1016/S2213-2600(20)30315-5. Online ahead of print.	10.1016/S2213-2600(20)30315-5
Encode SARS-CoV-2 split IgM/IgG One Step Rapid Test Device	Zhuhai Encode Medical Engineering, Zhuhai, China	0	1	0	1	0	0	0	1	0	0	0	1	0	serum	70	out	indicated	100	out	not indicated	UK	Europe	0	32710669	Pallett SJC, Rayment M, Patel A, Fitzgerald-Smith SAM, Denny SJ, Charani E, Mai AL, Gilmour KC, Hatcher J, Scott C, Randell P, Mughal N, Jones R, Moore LSP, Davies GW.	Lancet Respir Med. 2020 Jul 24:S2213-2600(20)30315-5. doi: 10.1016/S2213-2600(20)30315-5. Online ahead of print.	10.1016/S2213-2600(20)30315-5
2019-nCoV IgG/IgM Rapid Test Cassette	ALLTEST, Hangzhou, China	0	0	0	0	0	0	0	0	0	0	0	0	0	serum	90	in and emergency	indicated	161	in	minld-severe	Spain	Europe	0	32504945	Pérez-Garcà F, PÃ©rez-Tanoira R, Romanyk J, Arroyo T, GÃ³mez-Herruz P, Cuadros-GonzÃ¡lez J.	J Clin Virol. 2020 May 27;129:104473. doi: 10.1016/j.jcv.2020.104473. Online ahead of print.	10.1016/j.jcv.2020.104473
2019-nCoV IgG/IgM Rapid Test Cassette	ALLTEST, Hangzhou, China	0	1	0	0	0	0	0	0	0	0	0	0	0	serum	109	not indicated	asymtomatic, mild, severe, critcal	83	not indicated	not indicated	Spain	Europe	0	32659710	Serrano MM, RodrÃ­guez DN, Palop NT, Arenas RO, CÃ³rdoba MM, MochÃ³n MDO, Cardona CG.	J Clin Virol. 2020 Aug;129:104529. doi: 10.1016/j.jcv.2020.104529. Epub 2020 Jun 29.	10.1016/j.jcv.2020.104529
COVID-19 IgG/IgM Rapid Test Kit	UNscience Biotechnology Co., Ltd., Wuhan, China	0	1	0	0	0	0	0	0	0	0	0	0	0	serum	109	not indicated	asymtomatic, mild, severe, critcal	83	not indicated	not indicated	Spain	Europe	0	32659710	Serrano MM, RodrÃ­guez DN, Palop NT, Arenas RO, CÃ³rdoba MM, MochÃ³n MDO, Cardona CG.	J Clin Virol. 2020 Aug;129:104529. doi: 10.1016/j.jcv.2020.104529. Epub 2020 Jun 29.	10.1016/j.jcv.2020.104529
Wondfo SARS-CoV-2 Antibody Test	Wondfo, Guangzhou, China	0	1	0	0	0	0	0	0	0	0	0	0	0	serum	109	not indicated	asymtomatic, mild, severe, critcal	83	not indicated	not indicated	Spain	Europe	0	32659710	Serrano MM, RodrÃ­guez DN, Palop NT, Arenas RO, CÃ³rdoba MM, MochÃ³n MDO, Cardona CG.	J Clin Virol. 2020 Aug;129:104529. doi: 10.1016/j.jcv.2020.104529. Epub 2020 Jun 29.	10.1016/j.jcv.2020.104529
SARSCoV-2 Antibody Testing Kit IgG RF-NC003	Kurabo Industries Ltd, Osaka, Japan	0	0	0	0	0	0	0	0	0	0	0	0	0	serum	24	not indicated	not indicated	15	not indicated	not indicated	Japan	Asia	0	32766111	Shibata S, Ishiguro T, Kobayashi Y, Koike M, Numano T, Shimizu Y, Takayanagi N.	Respir Med Case Rep. 2020 Jul 25;31:101180. doi: 10.1016/j.rmcr.2020.101180. eCollection 2020.	10.1016/j.rmcr.2020.101180
Toda Coronadiag®	TODA Pharma, Strasbourg, France	0	0	0	0	0	0	0	0	0	0	0	0	0	finger prick blood	18	na	na	311	na	na	France	Europe	0	32360743	Solodky ML, Galvez C, Russias B, Detourbet P, N'Guyen-Bonin V, Herr AL, Zrounba P, Blay JY.	Ann Oncol. 2020
2019-nCoV IgG/IgM Antibody Rapid Test Kit	Beijing Diagreat Biotechnologies Co., Ltd, Beijing, China	0	0	0	0	0	0	0	0	0	0	0	0	0	blood	23	IN	suspected - severe	14	not indicated	asymptomatic-suspected	Italy	Europe	0	32335175	Spicuzza L, Montineri A, Manuele R, Crimi C, Pistorio MP, Campisi R, Vancheri C, Crimi N.	J Infect. 2020
SARSCoV-2 Antibody Testing Kit IgG RF-NC003	Kurabo Industries Ltd, Osaka, Japan	0	0	1	0	0	0	0	0	0	0	0	0	0	not indicated	12	na	asymptomatic + symptomatic not indicated	190	na	na	Japan	Asia	0	32467977	Takita M, Matsumura T, Yamamoto K, Yamashita E, Hosoda K, Hamaki T, Kusumi E.	QJM. 2020 May 28:hcaa182. doi: 10.1093/qjmed/hcaa182. Online ahead of print.	10.1093/qjmed/hcaa182
COVID-19 Rapid POC	Acro Biotech, Rancho Cucamonga, USA	0	1	0	0	0	1	1	1	0	0	0	0	0	whole blood	43	in and emergency	not indicated	26	emergency	0	Norway	Europe	0	32598303	TollÃ¥nes MC, Bakken Kran AM, Abildsnes E, Jenum PA, Breivik AC, Sandberg S.	Clin Chem Lab Med. 2020 Jun 29:/j/cclm.ahead-of-print/cclm-2020-0628/cclm-2020-0628.xml. doi: 10.1515/cclm-2020-0628. Online ahead of print.	10.1515/cclm-2020-0628
2019-nCoV IgG/IgM Antibody Rapid Test Kit	Beijing Diagreat Biotechnologies Co., Ltd, Beijing, China	0	1	0	0	0	1	1	1	0	0	0	0	0	whole blood	43	in and emergency	not indicated	26	emergency	0	Norway	Europe	0	32598303	TollÃ¥nes MC, Bakken Kran AM, Abildsnes E, Jenum PA, Breivik AC, Sandberg S.	Clin Chem Lab Med. 2020 Jun 29:/j/cclm.ahead-of-print/cclm-2020-0628/cclm-2020-0628.xml. doi: 10.1515/cclm-2020-0628. Online ahead of print.	10.1515/cclm-2020-0628
OnSite Covid-19 IgG/IgM Rapid Test	CTK Biotech, Inc, USA	0	1	0	0	0	1	1	1	0	0	0	0	0	whole blood	43	in and emergency	not indicated	26	emergency	0	Norway	Europe	0	32598303	TollÃ¥nes MC, Bakken Kran AM, Abildsnes E, Jenum PA, Breivik AC, Sandberg S.	Clin Chem Lab Med. 2020 Jun 29:/j/cclm.ahead-of-print/cclm-2020-0628/cclm-2020-0628.xml. doi: 10.1515/cclm-2020-0628. Online ahead of print.	10.1515/cclm-2020-0628
Lumiratek COVID- IgG/IgM Hurtigtest kasset	Hangzhou Biotest Biotech Co., China	0	1	0	0	0	1	1	1	0	0	0	0	0	whole blood	43	in and emergency	not indicated	26	emergency	0	Norway	Europe	0	32598303	TollÃ¥nes MC, Bakken Kran AM, Abildsnes E, Jenum PA, Breivik AC, Sandberg S.	Clin Chem Lab Med. 2020 Jun 29:/j/cclm.ahead-of-print/cclm-2020-0628/cclm-2020-0628.xml. doi: 10.1515/cclm-2020-0628. Online ahead of print.	10.1515/cclm-2020-0628
Novel coronavirus 19-nCov) IgM/IgG Antibody Combo Test Kit	Hangzhoue Laihe Biotech Co, China. (LYHER)	0	1	0	0	0	1	1	1	0	0	0	0	0	whole blood	43	in and emergency	not indicated	26	emergency	0	Norway	Europe	0	32598303	TollÃ¥nes MC, Bakken Kran AM, Abildsnes E, Jenum PA, Breivik AC, Sandberg S.	Clin Chem Lab Med. 2020 Jun 29:/j/cclm.ahead-of-print/cclm-2020-0628/cclm-2020-0628.xml. doi: 10.1515/cclm-2020-0628. Online ahead of print.	10.1515/cclm-2020-0628
Rapid IgM-IgG Combined Antibody Test Kit for SARS-CoV-19	Jiangsu Medomics Medical Technologies, Nanjing, China	0	1	0	0	0	1	1	1	0	0	0	0	0	whole blood	43	in and emergency	not indicated	26	emergency	0	Norway	Europe	0	32598303	TollÃ¥nes MC, Bakken Kran AM, Abildsnes E, Jenum PA, Breivik AC, Sandberg S.	Clin Chem Lab Med. 2020 Jun 29:/j/cclm.ahead-of-print/cclm-2020-0628/cclm-2020-0628.xml. doi: 10.1515/cclm-2020-0628. Online ahead of print.	10.1515/cclm-2020-0628
Novel Coronavirus (SARS-CoV-19) IgM Antibody Detection Kit	RayBiotech, USA	0	1	0	0	0	1	1	1	0	0	0	0	0	whole blood	43	in and emergency	not indicated	26	emergency	0	Norway	Europe	0	32598303	TollÃ¥nes MC, Bakken Kran AM, Abildsnes E, Jenum PA, Breivik AC, Sandberg S.	Clin Chem Lab Med. 2020 Jun 29:/j/cclm.ahead-of-print/cclm-2020-0628/cclm-2020-0628.xml. doi: 10.1515/cclm-2020-0628. Online ahead of print.	10.1515/cclm-2020-0628
Covid-19 IgG/IgM Rapid Test Cassette	SureScreen Diagnostics, UK	0	1	0	0	0	1	1	1	0	0	0	0	0	whole blood	43	in and emergency	not indicated	26	emergency	0	Norway	Europe	0	32598303	TollÃ¥nes MC, Bakken Kran AM, Abildsnes E, Jenum PA, Breivik AC, Sandberg S.	Clin Chem Lab Med. 2020 Jun 29:/j/cclm.ahead-of-print/cclm-2020-0628/cclm-2020-0628.xml. doi: 10.1515/cclm-2020-0628. Online ahead of print.	10.1515/cclm-2020-0628
COVID-19 IgG/IgM Rapid Test Kit	UNscience Biotechnology Co., Ltd., Wuhan, China	0	1	0	0	0	1	1	1	0	0	0	0	0	whole blood	43	in and emergency	not indicated	26	emergency	0	Norway	Europe	0	32598303	TollÃ¥nes MC, Bakken Kran AM, Abildsnes E, Jenum PA, Breivik AC, Sandberg S.	Clin Chem Lab Med. 2020 Jun 29:/j/cclm.ahead-of-print/cclm-2020-0628/cclm-2020-0628.xml. doi: 10.1515/cclm-2020-0628. Online ahead of print.	10.1515/cclm-2020-0628
SARS-CoV-19 IgG/IgM Rapid Test	Zhuhai Encode Medical Engineering, Zhuhai, China	0	1	0	0	0	1	1	1	0	0	0	0	0	whole blood	43	in and emergency	not indicated	26	emergency	0	Norway	Europe	0	32598303	TollÃ¥nes MC, Bakken Kran AM, Abildsnes E, Jenum PA, Breivik AC, Sandberg S.	Clin Chem Lab Med. 2020 Jun 29:/j/cclm.ahead-of-print/cclm-2020-0628/cclm-2020-0628.xml. doi: 10.1515/cclm-2020-0628. Online ahead of print.	10.1515/cclm-2020-0628
2019-nCoV IgG/IgM Rapid Test Cassette	ALLTEST, Hangzhou, China	0	1	0	1	0	0	0	1	0	0	0	0	0	serum, plasma	77	not indicated	not indicated	100	not indicated	not indicated	Austria	Europe	0	32473021	Traugott M, Aberle SW, Aberle JH, Griebler H, Karolyi M, Pawelka E, Puchhammer-StÃ¶ckl E, Zoufaly A, Weseslindtner L.	J Infect Dis. 2020 May 30:jiaa305. doi: 10.1093/infdis/jiaa305. Online ahead of print.	10.1093/infdis/jiaa305
2019-nCoV IgG/IgM Antibody Rapid Test Kit	Beijing Diagreat Biotechnologies Co., Ltd, Beijing, China	0	1	0	1	0	0	0	1	0	0	0	0	0	serum, plasma	77	not indicated	not indicated	100	not indicated	not indicated	Austria	Europe	0	32473021	Traugott M, Aberle SW, Aberle JH, Griebler H, Karolyi M, Pawelka E, Puchhammer-StÃ¶ckl E, Zoufaly A, Weseslindtner L.	J Infect Dis. 2020 May 30:jiaa305. doi: 10.1093/infdis/jiaa305. Online ahead of print.	10.1093/infdis/jiaa305
Accu-Tell® COVID-19 IgG/IgM Rapid Test	AccuBioTech Co, Ltd., Beijing, China	0	1	0	1	0	0	0	1	0	0	0	0	0	plasma	not indicated	in	not indicated	not indicated	not indicated	not indicated	France	Europe	0	32504735	Tuaillon E, BollorÃ© K, Pisoni A, Debiesse S, Renault C, Marie S, Groc S, Niels C, Pansu N, Dupuy AM, Morquin D, Foulongne V, Bourdin A, Le Moing V, Van de Perre P.	J Infect. 2020 Jun 3:S0163-4453(20)30376-5. doi: 10.1016/j.jinf.2020.05.077. Online ahead of print.	10.1016/j.jinf.2020.05.077
COVID-19 Rapid POC	Acro Biotech, Rancho Cucamonga, USA	0	1	0	1	0	0	0	1	0	0	0	0	0	plasma	not indicated	in	not indicated	not indicated	not indicated	not indicated	France	Europe	0	32504735	Tuaillon E, BollorÃ© K, Pisoni A, Debiesse S, Renault C, Marie S, Groc S, Niels C, Pansu N, Dupuy AM, Morquin D, Foulongne V, Bourdin A, Le Moing V, Van de Perre P.	J Infect. 2020 Jun 3:S0163-4453(20)30376-5. doi: 10.1016/j.jinf.2020.05.077. Online ahead of print.	10.1016/j.jinf.2020.05.077
2019-nCoV IgM/IgG Diagnostic Test Kit	Chongqing iSIA BIO-Technology Co., Chong qing, China	0	1	0	1	0	0	0	1	0	0	0	0	0	plasma	not indicated	in	not indicated	not indicated	not indicated	not indicated	France	Europe	0	32504735	Tuaillon E, BollorÃ© K, Pisoni A, Debiesse S, Renault C, Marie S, Groc S, Niels C, Pansu N, Dupuy AM, Morquin D, Foulongne V, Bourdin A, Le Moing V, Van de Perre P.	J Infect. 2020 Jun 3:S0163-4453(20)30376-5. doi: 10.1016/j.jinf.2020.05.077. Online ahead of print.	10.1016/j.jinf.2020.05.077
2019-nCoV IgM Antibody Test	Guangdong Hecin Biotech Co., Ltd., Guangzhou, China	0	1	0	1	0	0	0	1	0	0	0	0	0	plasma	not indicated	in	not indicated	not indicated	not indicated	not indicated	France	Europe		32504735	Tuaillon E, BollorÃ© K, Pisoni A, Debiesse S, Renault C, Marie S, Groc S, Niels C, Pansu N, Dupuy AM, Morquin D, Foulongne V, Bourdin A, Le Moing V, Van de Perre P.	J Infect. 2020 Jun 3:S0163-4453(20)30376-5. doi: 10.1016/j.jinf.2020.05.077. Online ahead of print.	10.1016/j.jinf.2020.05.077
COVID-19 IgG/IgM Rapid Test Kit	UNscience Biotechnology Co., Ltd., Wuhan, China	0	1	0	1	0	0	0	1	0	0	0	0	0	plasma	not indicated	in	not indicated	not indicated	not indicated	not indicated	France	Europe	0	32504735	Tuaillon E, BollorÃ© K, Pisoni A, Debiesse S, Renault C, Marie S, Groc S, Niels C, Pansu N, Dupuy AM, Morquin D, Foulongne V, Bourdin A, Le Moing V, Van de Perre P.	J Infect. 2020 Jun 3:S0163-4453(20)30376-5. doi: 10.1016/j.jinf.2020.05.077. Online ahead of print.	10.1016/j.jinf.2020.05.077
Diagnostic Kit for IgM / IgG Antibody to Coronavirus (SARS-CoV-2) (Lateral Flow)	Zhuhai Livzon Diagnostics, Guangdong, China	0	1	0	1	0	0	0	1	0	0	0	0	0	plasma	not indicated	in	not indicated	not indicated	not indicated	not indicated	France	Europe	0	32504735	Tuaillon E, BollorÃ© K, Pisoni A, Debiesse S, Renault C, Marie S, Groc S, Niels C, Pansu N, Dupuy AM, Morquin D, Foulongne V, Bourdin A, Le Moing V, Van de Perre P.	J Infect. 2020 Jun 3:S0163-4453(20)30376-5. doi: 10.1016/j.jinf.2020.05.077. Online ahead of print.	10.1016/j.jinf.2020.05.077
COVID-19 IgG/IgM Rapid Test Cassette	Clongene Biotech, Hangzhou, China	0	1	0	0	0	0	0	0	0	0	0	0	0	serum	94	not indicated	suspected	103	not indicated	not indicated	Belgium	Europe	0	32473953	Van Elslande J, Houben E, Depypere M, Brackenier A, Desmet S, AndrÃ© E, Van Ranst M, Lagrou K, Vermeersch P.	Clin Microbiol Infect. 2020 May 28:S1198-743X(20)30300-1. doi: 10.1016/j.cmi.2020.05.023. Online ahead of print.	10.1016/j.cmi.2020.05.023
2019-nCOV IgG/IgM antibody test	Dynamiker, Tianjin, China	0	1	0	0	0	0	0	0	0	0	0	0	0	serum	94	not indicated	suspected	103	not indicated	not indicated	Belgium	Europe	0	32473953	Van Elslande J, Houben E, Depypere M, Brackenier A, Desmet S, AndrÃ© E, Van Ranst M, Lagrou K, Vermeersch P.	Clin Microbiol Infect. 2020 May 28:S1198-743X(20)30300-1. doi: 10.1016/j.cmi.2020.05.023. Online ahead of print.	10.1016/j.cmi.2020.05.023
StrongStep SARS-CoV-2 IgG/IgM Antibody Rapid Test	Liming Bio-Products, Jinangsu, China	0	1	0	0	0	0	0	0	0	0	0	0	0	serum	94	not indicated	suspected	103	not indicated	not indicated	Belgium	Europe	0	32473953	Van Elslande J, Houben E, Depypere M, Brackenier A, Desmet S, AndrÃ© E, Van Ranst M, Lagrou K, Vermeersch P.	Clin Microbiol Infect. 2020 May 28:S1198-743X(20)30300-1. doi: 10.1016/j.cmi.2020.05.023. Online ahead of print.	10.1016/j.cmi.2020.05.023
COVID-19 IgM/IgG Antibody Rapid Test Kit	Multi-G, Antwerp, Belgium	0	1	0	0	0	0	0	0	0	0	0	0	0	serum	94	not indicated	suspected	103	not indicated	not indicated	Belgium	Europe	0	32473953	Van Elslande J, Houben E, Depypere M, Brackenier A, Desmet S, AndrÃ© E, Van Ranst M, Lagrou K, Vermeersch P.	Clin Microbiol Infect. 2020 May 28:S1198-743X(20)30300-1. doi: 10.1016/j.cmi.2020.05.023. Online ahead of print.	10.1016/j.cmi.2020.05.023
COVID-19 IgG/IgM Rapid Test	Prima Lab SA, Balerna, Switzerland	0	1	0	0	0	0	0	0	0	0	0	0	0	serum	94	not indicated	suspected	103	not indicated	not indicated	Belgium	Europe	0	32473953	Van Elslande J, Houben E, Depypere M, Brackenier A, Desmet S, AndrÃ© E, Van Ranst M, Lagrou K, Vermeersch P.	Clin Microbiol Infect. 2020 May 28:S1198-743X(20)30300-1. doi: 10.1016/j.cmi.2020.05.023. Online ahead of print.	10.1016/j.cmi.2020.05.023
VivaDiag COVID-19 IgM/IgG Rapid Test	VivaChek Biotech, Hangzhou, China	0	1	0	0	0	0	0	0	0	0	0	0	0	serum	94	not indicated	suspected	103	not indicated	not indicated	Belgium	Europe	0	32473953	Van Elslande J, Houben E, Depypere M, Brackenier A, Desmet S, AndrÃ© E, Van Ranst M, Lagrou K, Vermeersch P.	Clin Microbiol Infect. 2020 May 28:S1198-743X(20)30300-1. doi: 10.1016/j.cmi.2020.05.023. Online ahead of print.	10.1016/j.cmi.2020.05.023
COVID-19 IgG/IgM Rapid Test Cassette	Zheijang Orient Gene Biotech, Huzhou, China	0	1	0	0	0	0	0	0	0	0	0	0	0	serum	94	not indicated	suspected	103	not indicated	not indicated	Belgium	Europe	0	32473953	Van Elslande J, Houben E, Depypere M, Brackenier A, Desmet S, AndrÃ© E, Van Ranst M, Lagrou K, Vermeersch P.	Clin Microbiol Infect. 2020 May 28:S1198-743X(20)30300-1. doi: 10.1016/j.cmi.2020.05.023. Online ahead of print.	10.1016/j.cmi.2020.05.023
2019-nCoV IgG/IgM Rapid Test Cassette	ALLTEST, Hangzhou, China	0	1	0	0	0	0	0	0	0	0	0	0	0	serum	16	out	not indicated	58	in	not indicated	Taiwan	Asia	N	32553841	Wu JL, Tseng WP, Lin CH, Lee TF, Chung MY, Huang CH, Chen SY, Hsueh PR, Chen SC.	J Infect. 2020 Jun 15:S0163-4453(20)30404-7. doi: 10.1016/j.jinf.2020.06.023. Online ahead of print.	10.1016/j.jinf.2020.06.023
2019-nCOV IgG/IgM antibody test	Dynamiker, Tianjin, China	0	1	0	0	0	0	0	0	0	0	0	0	0	serum	16	out	not indicated	58	in	not indicated	Taiwan	Asia	N	32553841	Wu JL, Tseng WP, Lin CH, Lee TF, Chung MY, Huang CH, Chen SY, Hsueh PR, Chen SC.	J Infect. 2020 Jun 15:S0163-4453(20)30404-7. doi: 10.1016/j.jinf.2020.06.023. Online ahead of print.	10.1016/j.jinf.2020.06.023
ASK COVID-19 IgG/IgM Rapid Test	TONYAR Biotech Inc., Taoyuan City, Taiwan	0	1	0	0	0	0	0	0	0	0	0	0	0	serum	16	out	not indicated	58	in	not indicated	Taiwan	Asia	S	32553841	Wu JL, Tseng WP, Lin CH, Lee TF, Chung MY, Huang CH, Chen SY, Hsueh PR, Chen SC.	J Infect. 2020 Jun 15:S0163-4453(20)30404-7. doi: 10.1016/j.jinf.2020.06.023. Online ahead of print.	10.1016/j.jinf.2020.06.023
Wondfo SARS-CoV-2 Antibody Test	Wondfo, Guangzhou, China	0	1	0	0	0	0	0	0	0	0	0	0	0	serum	16	out	not indicated	58	in	not indicated	Taiwan	Asia	not known	32553841	Wu JL, Tseng WP, Lin CH, Lee TF, Chung MY, Huang CH, Chen SY, Hsueh PR, Chen SC.	J Infect. 2020 Jun 15:S0163-4453(20)30404-7. doi: 10.1016/j.jinf.2020.06.023. Online ahead of print.	10.1016/j.jinf.2020.06.023
